# Supplementary material for: Genome-wide Annotation and Comparative Analysis of Long Terminal Repeat Retrotransposons between Pear Species of P. bretschneideri and P. Communis
Source: Sci Rep. 2015 Dec 3;5:17644. doi: 10.1038/srep17644 (PMC4668562; doi:10.1038/srep17644)
Supplement: Supplementary tables [file srep17644-s2.xls]

## Sheet: Table S1
Table S1. Summary of LTR-RT elements identified in P. bretschneideri and orthologous elements in P. communis genomes
		Location of elements						Orthologs in P. Communis
Element_ID	Structure		Start (bp)	End (bp)	TSDs	Intra-div	Age (mya)	Scaffold	boundary	Intra-div	Age (mya)	Inter-div	dating
Pbr1_IT1	Intact with TSD	3	1419275	1424195	TSDs	0	0
Pbr1_IT2	Intact with TSD	11	18032946	18037698	TSDs	0.03847	1.47961
Pbr1_IT3	Intact with TSD	12	21892875	21898312	TSDs	0.0486	1.86923
Pbr1_IT4	Intact with TSD	11	17618728	17623206	TSDs	0.0453702	1.74501
Pbr1_IT5	Intact with TSD	11	23624401	23629301	TSDs	0.030742	1.18238	scaffold00742_v1.0	Left
Pbr10_IT1	Intact with TSD	scaffold1182.0	44213	49318	TSDs	0	0
Pbr10_IT2	Intact with TSD	8	13286389	13290531	TSDs	0.0230787	0.887644
Pbr10_IT3	Intact with TSD	9	11781921	11787026	TSDs	0	0
Pbr10_IT4	Intact with TSD	16	727803	732919	TSDs	0.0602042	2.31555	scaffold03855_v1.0	Right
Pbr100_IT1	Intact with TSD	scaffold1033.0	116868	117881	TSDs	0.04	1.6
Pbr100_IT2	Intact with TSD	4	11999979	12005972	TSDs	0.0715483	2.75186
Pbr100_IT3	Intact with TSD	5	5476628	5482636	TSDs	0.0524231	2.01627	scaffold03796_v1.0	Left
Pbr100_IT4	Intact with TSD	5	6260451	6266698	TSDs	0.0370773	1.42605
Pbr100_IT5	Intact with TSD	7	8619246	8625270	TSDs	0.0345959	1.33061
Pbr100_IT6	Intact with TSD	9	19582718	19588772	TSDs	0.0621044	2.38863	scaffold00398_v1.0	Left
Pbr100_IT7	Intact with TSD	11	10499612	10505878	TSDs	0.0288245	1.10863
Pbr100_IT8	Intact with TSD	15	19392391	19398548	TSDs	0.0223065	0.857941
Pbr100_IT9	Intact with TSD	15	21876337	21882306	TSDs	0.0414216	1.59314
Pbr101_IT1	Intact with TSD	scaffold369.0	405102	411149	TSDs	0.0266587	1.02533
Pbr101_IT2	Intact with TSD	scaffold491.0	186925	193011	TSDs	0.0365926	1.40741
Pbr101_IT3	Intact with TSD	15	27288077	27294274	TSDs	0.029272	1.12585
Pbr102_IT1	Intact with TSD	scaffold1164.0	5922	20718	TSDs	0.17769	6.83422	scaffold01559_v1.0	Left
Pbr102_IT2	Intact with TSD	scaffold1164.0	5922	20718	TSDs	0.17769	6.83422	scaffold01559_v1.0	both	0.138303	5.31934	0.0198139	0.762073
Pbr102_IT3	Intact with TSD	scaffold436.0	78174	80731	TSDs	0.0863986	3.32302	scaffold04390_v1.0	Left
Pbr102_IT4	Intact with TSD	scaffold463.0	214160	219698	TSDs	0.0608498	2.34038
Pbr102_IT5	Intact with TSD	scaffold463.0	214160	219698	TSDs	0.0608498	2.34038	scaffold02784_v1.0	Left
Pbr102_IT6	Intact with TSD	7	10104207	10109722	TSDs	0.0525302	2.02039	scaffold00641_v1.0	Left
Pbr102_IT7	Intact with TSD	8	6721079	6726611	TSDs	0.0671607	2.58311
Pbr102_IT8	Intact with TSD	11	14801865	14807345	TSDs	0.0608498	2.34038
Pbr103_IT1	Intact with TSD	6	10957394	10962301	TSDs	0.0262264	1.00871
Pbr103_IT2	Intact with TSD	12	11421787	11426696	TSDs	0.0259541	0.998236
Pbr104_IT1	Intact with TSD	scaffold1153.0	5284	10316	TSDs	0.0606124	2.33125	scaffold00708_v1.0	Left
Pbr104_IT2	Intact with TSD	6	20443605	20448599	TSDs	0.03847	1.47961
Pbr104_IT3	Intact with TSD	12	7511871	7516839	TSDs	0.0568258	2.18561
Pbr104_IT4	Intact with TSD	17	11643829	11648781	TSDs	0.0541472	2.08259	scaffold44268_v1.0	Right
Pbr105_IT1	Intact with TSD	10	22920206	22924207	TSDs	0.0312545	1.2021
Pbr105_IT2	Intact with TSD	15	32991089	32995895	TSDs	0.0102042	0.392471
Pbr105_IT3	Intact with TSD	15	35906041	35910767	TSDs	0.0102042	0.392471
Pbr105_IT4	Intact with TSD	15	36009575	36014355	TSDs	0.0102042	0.392471
Pbr106_IT1	Intact with TSD	scaffold1312.0	50902	61949	TSDs	0.0510401	1.96308	scaffold01903_v1.0	Left
Pbr106_IT2	Intact with TSD	8	12755792	12759088	TSDs	0.0451944	1.73825
Pbr106_IT3	Intact with TSD	13	6370538	6381664	TSDs	0.0510401	1.96308
Pbr106_IT4	Intact with TSD	13	10214852	10219583	TSDs	0.00635597	0.24446
Pbr107_IT1	Intact with TSD	scaffold683.0	44724	49456	TSDs	0.0249192	0.958432
Pbr107_IT2	Intact with TSD	scaffold683.0	166213	171018	TSDs	0.0249192	0.958432
Pbr107_IT3	Intact with TSD	6	18304937	18307084	TSDs	0.00494236	0.190091
Pbr107_IT4	Intact with TSD	17	13267563	13272293	TSDs	0.0249192	0.958432
Pbr108_IT1	Intact with TSD	scaffold1020.0	31013	35553	TSDs	0.0283946	1.0921
Pbr108_IT10	Intact with TSD	scaffold549.0	220412	225792	TSDs	0.0356883	1.37263
Pbr108_IT11	Intact with TSD	scaffold640.0	97470	102365	TSDs	0.0032538	0.125146
Pbr108_IT12	Intact with TSD	scaffold644.0	51378	56602	TSDs	0.00892868	0.343411
Pbr108_IT13	Intact with TSD	scaffold644.0	167325	172538	TSDs	0.0119287	0.458795
Pbr108_IT14	Intact with TSD	scaffold740.0	203500	208618	TSDs	0.0128897	0.495757
Pbr108_IT15	Intact with TSD	scaffold745.0.1	63112	68155	TSDs	0.00357996	0.137691
Pbr108_IT16	Intact with TSD	1	6402899	6407580	TSDs	0.011101	0.426963
Pbr108_IT17	Intact with TSD	1	9741863	9746593	TSDs	0.0106858	0.410994
Pbr108_IT18	Intact with TSD	1	9806317	9811668	TSDs	0.0169773	0.652972
Pbr108_IT19	Intact with TSD	2	7053243	7058430	TSDs	0.00590554	0.227136
Pbr108_IT2	Intact with TSD	scaffold1020.0	31013	35553	TSDs	0.0283946	1.0921
Pbr108_IT20	Intact with TSD	2	15943206	15951568	TSDs	0	0
Pbr108_IT21	Intact with TSD	2	20709812	20714429	TSDs	0.0149407	0.574644
Pbr108_IT22	Intact with TSD	2	20921761	20926372	TSDs	0.0169979	0.653765
Pbr108_IT23	Intact with TSD	2	20960919	20965530	TSDs	0.0169979	0.653765
Pbr108_IT24	Intact with TSD	3	18427048	18433611	TSDs	0.0239473	0.92105
Pbr108_IT25	Intact with TSD	3	21540483	21545349	TSDs	0.00623704	0.239886
Pbr108_IT26	Intact with TSD	3	21627997	21633172	TSDs	0.00308325	0.118587
Pbr108_IT27	Intact with TSD	4	3121503	3126598	TSDs	0.00946385	0.363994
Pbr108_IT28	Intact with TSD	4	3583662	3588866	TSDs	0.0239781	0.922233
Pbr108_IT29	Intact with TSD	4	8485018	8489573	TSDs	0.00551473	0.212105
Pbr108_IT3	Intact with TSD	scaffold1046.0	75041	80530	TSDs	0.0150759	0.579842
Pbr108_IT30	Intact with TSD	5	1883716	1888408	TSDs	0.0106009	0.407726
Pbr108_IT31	Intact with TSD	5	6012420	6019503	TSDs	0.0194816	0.749293
Pbr108_IT32	Intact with TSD	5	14812011	14817286	TSDs	0.0402781	1.54916
Pbr108_IT33	Intact with TSD	5	14994252	14999685	TSDs	0.00440854	0.169559
Pbr108_IT34	Intact with TSD	5	15308524	15314081	TSDs	0.00956188	0.367765
Pbr108_IT35	Intact with TSD	5	15477278	15482705	TSDs	0.0306165	1.17756
Pbr108_IT36	Intact with TSD	5	19559606	19564564	TSDs	0.301136	11.5822
Pbr108_IT37	Intact with TSD	5	21060763	21065302	TSDs	0	0
Pbr108_IT38	Intact with TSD	5	21126937	21132128	TSDs	0.0330715	1.27198
Pbr108_IT39	Intact with TSD	8	358935	363898	TSDs	0.0324375	1.2476
Pbr108_IT4	Intact with TSD	scaffold1047.0	33560	39022	TSDs	0.017858	0.686846
Pbr108_IT40	Intact with TSD	8	4828007	4832724	TSDs	0.0328738	1.26438
Pbr108_IT41	Intact with TSD	8	10209156	10213733	TSDs	0.00562327	0.21628
Pbr108_IT42	Intact with TSD	8	15859148	15864368	TSDs	0.0367998	1.41538
Pbr108_IT43	Intact with TSD	9	2661941	2667204	TSDs	0.0318181	1.22377
Pbr108_IT44	Intact with TSD	10	3575279	3580436	TSDs	0.0464237	1.78553
Pbr108_IT45	Intact with TSD	10	24983203	24988371	TSDs	0.00278293	0.107036
Pbr108_IT46	Intact with TSD	11	2040506	2045236	TSDs	0.007595	0.292115
Pbr108_IT47	Intact with TSD	11	7993829	7997184	TSDs	0.00604842	0.232632
Pbr108_IT48	Intact with TSD	11	20317077	20322294	TSDs	0.018751	0.721191
Pbr108_IT49	Intact with TSD	11	21970656	21975766	TSDs	0.0118932	0.457431
Pbr108_IT5	Intact with TSD	scaffold1190.0	45638	50405	TSDs	0.00257511	0.0990427
Pbr108_IT50	Intact with TSD	11	28362555	28367873	TSDs	0.0365926	1.40741
Pbr108_IT51	Intact with TSD	12	5218569	5223254	TSDs	0.00972461	0.374023
Pbr108_IT52	Intact with TSD	12	5955311	5960606	TSDs	0.0228444	0.878631
Pbr108_IT53	Intact with TSD	12	6183567	6188546	TSDs	0.0158526	0.609717
Pbr108_IT54	Intact with TSD	12	10852874	10858331	TSDs	0.0122577	0.471449
Pbr108_IT55	Intact with TSD	12	20882333	20887386	TSDs	0.00658621	0.253316
Pbr108_IT56	Intact with TSD	14	5588635	5593205	TSDs	0.007595	0.292115
Pbr108_IT57	Intact with TSD	15	6070629	6074721	TSDs	0.0106009	0.407726
Pbr108_IT58	Intact with TSD	15	12058350	12063692	TSDs	0.0172918	0.66507
Pbr108_IT59	Intact with TSD	15	14990904	14995705	TSDs	0.00783297	0.301268
Pbr108_IT6	Intact with TSD	scaffold1463.0	10315	15102	TSDs	0.0270788	1.04149
Pbr108_IT60	Intact with TSD	15	20341233	20345706	TSDs	0.0393416	1.51314
Pbr108_IT61	Intact with TSD	15	22699205	22704345	TSDs	0.0188689	0.725728
Pbr108_IT62	Intact with TSD	15	24540038	24545178	TSDs	0.0188689	0.725728
Pbr108_IT63	Intact with TSD	15	27725230	27730189	TSDs	0.027602	1.06162
Pbr108_IT64	Intact with TSD	15	28863567	28869076	TSDs	0.0101696	0.39114
Pbr108_IT65	Intact with TSD	15	30210102	30215583	TSDs	0.0305386	1.17456
Pbr108_IT66	Intact with TSD	15	30290689	30295990	TSDs	0.0279457	1.07483
Pbr108_IT67	Intact with TSD	15	33705402	33712508	TSDs	0.0235445	0.905559
Pbr108_IT68	Intact with TSD	15	33871466	33878572	TSDs	0.0235445	0.905559
Pbr108_IT69	Intact with TSD	15	35078345	35083614	TSDs	0.016305	0.627115
Pbr108_IT7	Intact with TSD	scaffold369.0	357599	362773	TSDs	0.0183495	0.705751
Pbr108_IT70	Intact with TSD	15	37145010	37149841	TSDs	0.00808633	0.311013
Pbr108_IT71	Intact with TSD	17	1959584	1964234	TSDs	0	0
Pbr108_IT8	Intact with TSD	scaffold512.0	27375	32016	TSDs	0.0106009	0.407726
Pbr108_IT9	Intact with TSD	scaffold549.0	179262	184642	TSDs	0.132658	5.10223
Pbr109_IT1	Intact with TSD	scaffold1457.0	36213	39950	TSDs	0.0731395	2.81306
Pbr109_IT10	Intact with TSD	11	18314184	18317564	TSDs	0.0709926	2.73048	scaffold01006_v1.0	Left
Pbr109_IT11	Intact with TSD	11	19292291	19295916	TSDs	0.0402781	1.54916
Pbr109_IT12	Intact with TSD	11	30204702	30208750	TSDs	0.0345087	1.32726	scaffold01598_v1.0	Left
Pbr109_IT13	Intact with TSD	12	21657699	21661268	TSDs	0.072608	2.79262
Pbr109_IT14	Intact with TSD	12	22517348	22520877	TSDs	0.0591705	2.27579
Pbr109_IT15	Intact with TSD	13	8010120	8013808	TSDs	0.0768496	2.95575	scaffold125829_v1.0	Left
Pbr109_IT16	Intact with TSD	15	21442553	21449912	TSDs	0.079361	3.05235
Pbr109_IT17	Intact with TSD	17	1521455	1525209	TSDs	0.0731395	2.81306
Pbr109_IT2	Intact with TSD	scaffold1457.0	36213	39950	TSDs	0.0731395	2.81306
Pbr109_IT3	Intact with TSD	scaffold591.0	34440	38077	TSDs	0.0595477	2.2903
Pbr109_IT4	Intact with TSD	scaffold647.0	14785	18276	TSDs	0.0734399	2.82461
Pbr109_IT5	Intact with TSD	scaffold977.0	3432	7145	TSDs	0.0731395	2.81306
Pbr109_IT6	Intact with TSD	2	15438980	15442593	TSDs	0.082199	3.1615	scaffold00167_v1.0	Left
Pbr109_IT7	Intact with TSD	5	7418505	7421996	TSDs	0.0666628	2.56395
Pbr109_IT8	Intact with TSD	5	21134267	21140112	TSDs	0.0485158	1.86599	scaffold03946_v1.0	Left
Pbr109_IT9	Intact with TSD	9	9228279	9232115	TSDs	0.0777805	2.99156
Pbr11_IT1	Intact with TSD	scaffold1172.0	57160	68804	TSDs	0.0430715	1.6566
Pbr11_IT10	Intact with TSD	11	3990860	4002148	TSDs	0.0139783	0.537626
Pbr11_IT11	Intact with TSD	11	13558695	13567120	TSDs	0.0480028	1.84626
Pbr11_IT12	Intact with TSD	12	12078281	12089501	TSDs	0.0243461	0.936387
Pbr11_IT13	Intact with TSD	12	12457480	12469064	TSDs	0.0558937	2.14976
Pbr11_IT14	Intact with TSD	15	21576554	21587621	TSDs	0.0374409	1.44004
Pbr11_IT15	Intact with TSD	16	11467242	11478796	TSDs	0.0411276	1.58183	scaffold00272_v1.0	Left
Pbr11_IT16	Intact with TSD	16	14690876	14701327	TSDs	0.0453736	1.74514
Pbr11_IT2	Intact with TSD	scaffold482.0	340179	348803	TSDs	0.0654412	2.51697
Pbr11_IT3	Intact with TSD	scaffold772.0	66957	74366	TSDs	0.0373344	1.43594
Pbr11_IT4	Intact with TSD	scaffold772.0	66957	74366	TSDs	0.0373344	1.43594	scaffold01512_v1.0	Left
Pbr11_IT5	Intact with TSD	5	8579758	8587094	TSDs	0.0233542	0.89824	scaffold12096_v1.0	Left
Pbr11_IT6	Intact with TSD	6	14746724	14758500	TSDs	0.0488225	1.87779
Pbr11_IT7	Intact with TSD	10	8403306	8414934	TSDs	0.0344528	1.32511
Pbr11_IT8	Intact with TSD	11	3641612	3650393	TSDs	0.0416774	1.60298
Pbr11_IT9	Intact with TSD	11	3663633	3672286	TSDs	0.0466388	1.7938
Pbr110_IT1	Intact with TSD	5	17640084	17645360	TSDs	0.0145737	0.560526
Pbr110_IT2	Intact with TSD	10	24125112	24130389	TSDs	0.00411806	0.158387
Pbr110_IT3	Intact with TSD	10	24237620	24242897	TSDs	0.00411806	0.158387
Pbr111_IT1	Intact with TSD	scaffold1385.0	31392	36504	TSDs	0.013699	0.526885
Pbr111_IT2	Intact with TSD	scaffold1594.0	7044	12133	TSDs	0	0
Pbr111_IT3	Intact with TSD	8	14699576	14704687	TSDs	0	0
Pbr111_IT4	Intact with TSD	12	5978521	5983747	TSDs	0.070962	2.72931	scaffold00241_v1.0	Left
Pbr112_IT1	Intact with TSD	scaffold1153.0	56238	61545	TSDs	0	0
Pbr112_IT2	Intact with TSD	4	5867143	5872574	TSDs	0.0315172	1.2122
Pbr112_IT3	Intact with TSD	5	26996146	27001591	TSDs	0.00201884	0.0776478
Pbr112_IT4	Intact with TSD	10	18789733	18795026	TSDs	0.0227918	0.876608
Pbr112_IT5	Intact with TSD	17	17331207	17336078	TSDs	0.0166097	0.638834
Pbr113_IT1	Intact with TSD	scaffold1011.0	73630	78801	TSDs	0.00786892	0.302651
Pbr113_IT10	Intact with TSD	5	18330850	18336104	TSDs	0.00738922	0.284201
Pbr113_IT11	Intact with TSD	6	20818147	20823459	TSDs	0.0206521	0.794312
Pbr113_IT12	Intact with TSD	9	18682428	18687540	TSDs	0.0140472	0.540278
Pbr113_IT13	Intact with TSD	10	1585445	1590571	TSDs	0.00785347	0.302057
Pbr113_IT14	Intact with TSD	11	4195773	4200893	TSDs	0.0139077	0.534911
Pbr113_IT15	Intact with TSD	11	22623759	22628914	TSDs	0	0
Pbr113_IT16	Intact with TSD	12	20187904	20193021	TSDs	0.0301245	1.15864
Pbr113_IT17	Intact with TSD	13	887362	892486	TSDs	0.030004	1.154
Pbr113_IT18	Intact with TSD	13	8824709	8829829	TSDs	0.0118814	0.456978
Pbr113_IT19	Intact with TSD	14	6650091	6655061	TSDs	0.0138526	0.532794
Pbr113_IT2	Intact with TSD	scaffold1159.0	56359	61412	TSDs	0.011858	0.456075
Pbr113_IT20	Intact with TSD	15	6078856	6084028	TSDs	0.00590554	0.227136
Pbr113_IT21	Intact with TSD	15	17751328	17756449	TSDs	0.00594063	0.228486
Pbr113_IT22	Intact with TSD	15	35576166	35581317	TSDs	0.0138253	0.531741
Pbr113_IT23	Intact with TSD	17	18386302	18391413	TSDs	0.0138526	0.532794
Pbr113_IT3	Intact with TSD	scaffold763.0.1	93230	98404	TSDs	0.0335955	1.29214
Pbr113_IT4	Intact with TSD	1	5589985	5595101	TSDs	0.0118113	0.45428
Pbr113_IT5	Intact with TSD	2	2115472	2120594	TSDs	0.00986856	0.37956
Pbr113_IT6	Intact with TSD	3	274045	279168	TSDs	0.00196335	0.0755135
Pbr113_IT7	Intact with TSD	3	14253634	14258751	TSDs	0.024002	0.923156
Pbr113_IT8	Intact with TSD	5	9820888	9825859	TSDs	0.0337372	1.29759
Pbr113_IT9	Intact with TSD	5	14497469	14502583	TSDs	0.0323718	1.24507
Pbr114_IT1	Intact with TSD	scaffold615.0.1	79943	86111	TSDs	0.0533219	2.05084
Pbr114_IT10	Intact with TSD	15	14458234	14463916	TSDs	0.0607005	2.33463
Pbr114_IT11	Intact with TSD	16	9217901	9223964	TSDs	0.0870105	3.34656
Pbr114_IT2	Intact with TSD	scaffold823.0.1	112116	118293	TSDs	0.0746757	2.87214
Pbr114_IT3	Intact with TSD	2	6594086	6600255	TSDs	0.059437	2.28604	scaffold00638_v1.0	Left
Pbr114_IT4	Intact with TSD	3	10486324	10492416	TSDs	0.078332	3.01277	scaffold02099_v1.0	Left
Pbr114_IT5	Intact with TSD	4	12410774	12417032	TSDs	0.0963422	3.70547	scaffold00375_v1.0	Left
Pbr114_IT6	Intact with TSD	5	18640400	18646389	TSDs	0.0539495	2.07498	scaffold00114_v1.0	Left
Pbr114_IT7	Intact with TSD	6	2084907	2090162	TSDs	0.084088	3.23415
Pbr114_IT8	Intact with TSD	10	25959520	25965712	TSDs	0.0796081	3.06185	scaffold47486_v1.0	Left
Pbr114_IT9	Intact with TSD	13	11054732	11060812	TSDs	0.0681614	2.62159	scaffold42472_v1.0	Left
Pbr115_IT1	Intact with TSD	scaffold235.0	440439	446443	TSDs	0.0337826	1.29933	scaffold01820_v1.0	Left
Pbr115_IT2	Intact with TSD	2	13611480	13617567	TSDs	0.0608853	2.34174	scaffold00016_v1.0	Left
Pbr115_IT3	Intact with TSD	3	12940043	12945903	TSDs	0.0627982	2.41531
Pbr115_IT4	Intact with TSD	4	6606694	6613107	TSDs	0.0595302	2.28962	scaffold01136_v1.0	both	0.082696	3.18062	0.0512113	1.96967
Pbr115_IT5	Intact with TSD	6	16305737	16313717	TSDs	0.0755355	2.90521
Pbr115_IT6	Intact with TSD	6	16390047	16398027	TSDs	0.0755355	2.90521
Pbr115_IT7	Intact with TSD	9	13142148	13147253	TSDs	0.0778136	2.99283
Pbr115_IT8	Intact with TSD	9	19681376	19687357	TSDs	0.0767442	2.9517
Pbr115_IT9	Intact with TSD	14	12387482	12393674	TSDs	0.0739059	2.84253
Pbr116_IT1	Intact with TSD	scaffold1247.0	47926	53361	TSDs	0.00473188	0.181995
Pbr116_IT2	Intact with TSD	scaffold740.0	152044	157614	TSDs	0	0
Pbr116_IT3	Intact with TSD	scaffold740.0	152044	157614	TSDs	0	0
Pbr116_IT4	Intact with TSD	5	21465253	21470688	TSDs	0.0094938	0.365146
Pbr116_IT5	Intact with TSD	6	3342005	3347437	TSDs	0	0
Pbr117_IT1	Intact with TSD	scaffold1135.0	78465	87784	TSDs	0.0195724	0.752785
Pbr117_IT10	Intact with TSD	5	12819611	12828865	TSDs	0.0305813	1.1762
Pbr117_IT11	Intact with TSD	6	17370772	17378457	TSDs	0.0330672	1.27181
Pbr117_IT12	Intact with TSD	8	5655800	5665240	TSDs	0.0337032	1.29628
Pbr117_IT13	Intact with TSD	8	9166737	9176073	TSDs	0.0320099	1.23115
Pbr117_IT14	Intact with TSD	8	12113116	12122513	TSDs	0.0371328	1.42818
Pbr117_IT15	Intact with TSD	9	613043	622834	TSDs	0.0331503	1.27501
Pbr117_IT16	Intact with TSD	10	20803708	20812908	TSDs	0.150774	5.799
Pbr117_IT17	Intact with TSD	14	6852460	6861560	TSDs	0.052044	2.00169
Pbr117_IT18	Intact with TSD	15	18113641	18122955	TSDs	0.0162626	0.625483
Pbr117_IT19	Intact with TSD	16	16251021	16259942	TSDs	0.0242366	0.932175
Pbr117_IT2	Intact with TSD	scaffold1192.0	82345	91633	TSDs	0.026335	1.01288
Pbr117_IT20	Intact with TSD	17	12323854	12333235	TSDs	0.0305085	1.1734
Pbr117_IT3	Intact with TSD	scaffold1396.0	24803	33775	TSDs	0.0373012	1.43466
Pbr117_IT4	Intact with TSD	3	12297329	12309112	TSDs	0.0437717	1.68353
Pbr117_IT5	Intact with TSD	3	16895393	16903778	TSDs	0.123603	4.75398
Pbr117_IT6	Intact with TSD	3	24050592	24059921	TSDs	0.0241731	0.929736
Pbr117_IT7	Intact with TSD	3	24116528	24126044	TSDs	0.0265391	1.02073
Pbr117_IT8	Intact with TSD	4	8733101	8742052	TSDs	0.0242897	0.934219
Pbr117_IT9	Intact with TSD	5	12435047	12444429	TSDs	0.0222858	0.857145
Pbr118_IT1	Intact with TSD	scaffold1559.0	21323	21860	TSDs	0.0238115	0.915828
Pbr118_IT10	Intact with TSD	scaffold764.0	31202	31805	TSDs	0.0156256	0.600983
Pbr118_IT11	Intact with TSD	scaffold792.0	130980	131552	TSDs	0.0534033	2.05397
Pbr118_IT12	Intact with TSD	2	4390186	4391199	TSDs	0.0209073	0.804126
Pbr118_IT13	Intact with TSD	2	14683247	14683855	TSDs	0.0157074	0.60413
Pbr118_IT14	Intact with TSD	2	16810507	16811110	TSDs	0.0103808	0.399261
Pbr118_IT15	Intact with TSD	3	11867212	11867815	TSDs	0.0369793	1.42228
Pbr118_IT16	Intact with TSD	4	9012348	9012892	TSDs	0.0262264	1.00871
Pbr118_IT17	Intact with TSD	4	9060133	9060677	TSDs	0.0262264	1.00871
Pbr118_IT18	Intact with TSD	5	5089770	5090373	TSDs	0.0371758	1.42984
Pbr118_IT19	Intact with TSD	5	7564737	7565340	TSDs	0.0209073	0.804126
Pbr118_IT2	Intact with TSD	scaffold160.2	190330	190903	TSDs	0.130765	5.02942	scaffold47299_v1.0	Left
Pbr118_IT20	Intact with TSD	5	15322242	15322845	TSDs	0.00517243	0.19894
Pbr118_IT21	Intact with TSD	5	19692467	19693084	TSDs	0.0478886	1.84187
Pbr118_IT22	Intact with TSD	5	26356396	26356999	TSDs	0.064556	2.48292
Pbr118_IT23	Intact with TSD	8	2721402	2722416	TSDs	0.00517243	0.19894
Pbr118_IT24	Intact with TSD	8	3120491	3125578	TSDs	0.0262264	1.00871
Pbr118_IT25	Intact with TSD	8	5367965	5368910	TSDs	0.0103808	0.399261
Pbr118_IT26	Intact with TSD	10	4864025	4866425	TSDs	0.0369793	1.42228
Pbr118_IT27	Intact with TSD	11	12650054	12650657	TSDs	0.0156256	0.600983
Pbr118_IT28	Intact with TSD	12	8215414	8216017	TSDs	0.0424141	1.63131
Pbr118_IT29	Intact with TSD	12	11921016	11921619	TSDs	0.00517243	0.19894
Pbr118_IT3	Intact with TSD	scaffold391.0	429460	430063	TSDs	0.0211282	0.812621
Pbr118_IT30	Intact with TSD	12	20264001	20265088	TSDs	0.0156256	0.600983
Pbr118_IT31	Intact with TSD	14	747237	747839	TSDs	0.0371758	1.42984
Pbr118_IT32	Intact with TSD	14	13113597	13115384	TSDs	0.0209073	0.804126
Pbr118_IT33	Intact with TSD	17	259224	259827	TSDs	0.0209073	0.804126
Pbr118_IT34	Intact with TSD	17	15575434	15575917	TSDs	0.0426403	1.64001
Pbr118_IT35	Intact with TSD	17	23485045	23487715	TSDs	0.0103808	0.399261
Pbr118_IT4	Intact with TSD	scaffold391.0	202484	203141	TSDs	0.0265045	1.0194
Pbr118_IT5	Intact with TSD	scaffold391.0	429460	430063	TSDs	0.0211282	0.812621
Pbr118_IT6	Intact with TSD	scaffold391.0	429460	430063	TSDs	0.0211282	0.812621
Pbr118_IT7	Intact with TSD	scaffold466.0	34336	34984	TSDs	0.0315836	1.21475
Pbr118_IT8	Intact with TSD	scaffold536.0	9793	10396	TSDs	0.064556	2.48292
Pbr118_IT9	Intact with TSD	scaffold660.0	137967	138593	TSDs	0.103802	3.99237	scaffold97336_v1.0	Left
Pbr119_IT1	Intact with TSD	1	315803	325546	TSDs	0.0474466	1.82487
Pbr119_IT2	Intact with TSD	1	7667705	7669549	TSDs	0.011905	0.457885
Pbr119_IT3	Intact with TSD	8	3945220	3950099	TSDs	0	0
Pbr119_IT4	Intact with TSD	9	20029757	20034660	TSDs	0	0
Pbr12_IT1	Intact with TSD	scaffold1198.0	10488	15966	TSDs	0.0349918	1.34584
Pbr12_IT2	Intact with TSD	17	3884623	3890172	TSDs	0.0353006	1.35772
Pbr120_IT1	Intact with TSD	scaffold252.0	182870	187841	TSDs	0.023624	0.908615
Pbr120_IT2	Intact with TSD	scaffold252.0	393106	398077	TSDs	0.023624	0.908615
Pbr120_IT3	Intact with TSD	2	7523648	7528281	TSDs	0.019331	0.743499
Pbr120_IT4	Intact with TSD	5	10119701	10124361	TSDs	0	0
Pbr120_IT5	Intact with TSD	5	14226965	14231598	TSDs	0	0
Pbr120_IT6	Intact with TSD	15	15131891	15136568	TSDs	0.00379748	0.146057
Pbr121_IT1	Intact with TSD	scaffold1008.0	47679	53100	TSDs	0.0435877	1.67645
Pbr121_IT2	Intact with TSD	6	8675099	8680533	TSDs	0.0495229	1.90473
Pbr121_IT3	Intact with TSD	15	38247236	38252625	TSDs	0.0451003	1.73463
Pbr122_IT1	Intact with TSD	8	10331792	10338947	TSDs	0.0307961	1.18447
Pbr122_IT2	Intact with TSD	8	10410519	10417692	TSDs	0.0629111	2.41966
Pbr123_IT1	Intact with TSD	2	12415407	12417335	TSDs	0.0944102	3.63116
Pbr123_IT2	Intact with TSD	5	17972685	17977491	TSDs	0.0453435	1.74398
Pbr123_IT3	Intact with TSD	15	103851	108159	TSDs	0.0611293	2.35113	scaffold00020_v1.0	Left
Pbr123_IT4	Intact with TSD	15	12033232	12037198	TSDs	0.0678908	2.61119	scaffold02207_v1.0	Left
Pbr124_IT1	Intact with TSD	scaffold644.0	239408	245793	TSDs	0.0615279	2.36646	scaffold02702_v1.0	Left
Pbr124_IT10	Intact with TSD	15	19199452	19205146	TSDs	0.0853192	3.28151
Pbr124_IT11	Intact with TSD	15	27926033	27933169	TSDs	0.100294	3.85747
Pbr124_IT12	Intact with TSD	17	10240778	10256149	TSDs	0.0668967	2.57295
Pbr124_IT13	Intact with TSD	17	17105168	17106812	TSDs	0.0998582	3.8407	scaffold00841_v1.0	Left
Pbr124_IT2	Intact with TSD	2	12300176	12316066	TSDs	0.0808146	3.10826	scaffold102191_v1.0	Left
Pbr124_IT3	Intact with TSD	3	15913371	15918931	TSDs	0.0766624	2.94855	scaffold53621_v1.0	Left
Pbr124_IT4	Intact with TSD	6	17380456	17389112	TSDs	0.0905621	3.48316
Pbr124_IT5	Intact with TSD	8	1705242	1715542	TSDs	0.128962	4.96007	scaffold03095_v1.0	Left
Pbr124_IT6	Intact with TSD	8	2767082	2774031	TSDs	0.105436	4.05525
Pbr124_IT7	Intact with TSD	12	6242245	6249114	TSDs	0.0627982	2.41531
Pbr124_IT8	Intact with TSD	12	8068307	8075037	TSDs	0.108728	4.18186	scaffold00306_v1.0	Left
Pbr124_IT9	Intact with TSD	15	18319317	18325017	TSDs	0.0808146	3.10826
Pbr125_IT1	Intact with TSD	scaffold1297.0	40358	44091	TSDs	0.0140191	0.539196	scaffold00856_v1.0	Right
Pbr125_IT2	Intact with TSD	3	5787360	5791095	TSDs	0.00923089	0.355034
Pbr125_IT3	Intact with TSD	7	9804205	9809352	TSDs	0	0
Pbr125_IT4	Intact with TSD	12	13691722	13696857	TSDs	0.00494236	0.190091
Pbr126_IT1	Intact with TSD	scaffold1075.0	6079	10028	TSDs	0.0733667	2.8218	scaffold01187_v1.0	Left
Pbr126_IT10	Intact with TSD	3	9091036	9096173	TSDs	0.0329723	1.26817	scaffold02578_v1.0	Left
Pbr126_IT11	Intact with TSD	3	12727115	12731071	TSDs	0.0392613	1.51005	scaffold21756_v1.0	Left
Pbr126_IT12	Intact with TSD	3	25438269	25443257	TSDs	0.0442933	1.70359
Pbr126_IT13	Intact with TSD	3	25657395	25662443	TSDs	0.0331546	1.27518
Pbr126_IT14	Intact with TSD	3	25784823	25789871	TSDs	0.0388257	1.4933
Pbr126_IT15	Intact with TSD	3	26357651	26362687	TSDs	0.0463468	1.78257	scaffold00030_v1.0	Left
Pbr126_IT16	Intact with TSD	4	10484966	10489952	TSDs	0.050581	1.94542
Pbr126_IT17	Intact with TSD	5	2925493	2932851	TSDs	0.0827108	3.18119	scaffold01667_v1.0	Right
Pbr126_IT18	Intact with TSD	5	7536868	7541959	TSDs	0.04454	1.71308
Pbr126_IT19	Intact with TSD	5	7706413	7712219	TSDs	0.049742	1.91315
Pbr126_IT2	Intact with TSD	scaffold1228.0	49287	53155	TSDs	0.0737835	2.83783	scaffold00841_v1.0	Left
Pbr126_IT20	Intact with TSD	5	7859643	7863560	TSDs	0.0679197	2.6123	scaffold00164_v1.0	Left
Pbr126_IT21	Intact with TSD	5	18923492	18927446	TSDs	0.0324375	1.2476	scaffold01808_v1.0	Left
Pbr126_IT22	Intact with TSD	6	6466248	6469725	TSDs	0.0403944	1.55363
Pbr126_IT23	Intact with TSD	6	16102277	16106212	TSDs	0.0272262	1.04716
Pbr126_IT24	Intact with TSD	6	22601061	22606133	TSDs	0.0573894	2.20728	scaffold00282_v1.0	Left
Pbr126_IT25	Intact with TSD	7	13716927	13720877	TSDs	0.0163941	0.630542
Pbr126_IT26	Intact with TSD	8	2509983	2515006	TSDs	0.0500185	1.92379
Pbr126_IT27	Intact with TSD	8	7058509	7062455	TSDs	0.0567378	2.18222
Pbr126_IT28	Intact with TSD	8	14373408	14377341	TSDs	0.0514487	1.9788
Pbr126_IT29	Intact with TSD	9	10195228	10199182	TSDs	0.0557878	2.14568
Pbr126_IT3	Intact with TSD	scaffold1515.0	3787	9115	TSDs	0.0488971	1.88066	scaffold18197_v1.0	Left
Pbr126_IT30	Intact with TSD	10	5916441	5920415	TSDs	0.0612585	2.3561
Pbr126_IT31	Intact with TSD	10	17765684	17769493	TSDs	0.0162168	0.623725
Pbr126_IT32	Intact with TSD	12	10396041	10401140	TSDs	0.0895558	3.44445
Pbr126_IT33	Intact with TSD	14	3227017	3232052	TSDs	0.080692	3.10354	scaffold00157_v1.0	Left
Pbr126_IT34	Intact with TSD	14	10968561	10972514	TSDs	0.0381901	1.46885	scaffold02101_v1.0	Left
Pbr126_IT35	Intact with TSD	14	18090429	18094316	TSDs	0.0269692	1.03728
Pbr126_IT36	Intact with TSD	15	15639754	15643774	TSDs	0.0580561	2.23293
Pbr126_IT37	Intact with TSD	15	22373475	22376906	TSDs	0.0612585	2.3561
Pbr126_IT38	Intact with TSD	15	22993819	22998827	TSDs	0.0329723	1.26817
Pbr126_IT39	Intact with TSD	15	25866521	25870465	TSDs	0.0468903	1.80347	scaffold00064_v1.0	Left
Pbr126_IT4	Intact with TSD	scaffold1517.0	5504	9007	TSDs	0.0228154	0.877517
Pbr126_IT40	Intact with TSD	15	37507363	37511299	TSDs	0.0381901	1.46885
Pbr126_IT41	Intact with TSD	16	17904198	17908774	TSDs	0.0554781	2.13377
Pbr126_IT5	Intact with TSD	scaffold628.0	214528	218438	TSDs	0.0577208	2.22003
Pbr126_IT6	Intact with TSD	scaffold770.0	22220	26125	TSDs	0.0677151	2.60443	scaffold00988_v1.0	Left
Pbr126_IT7	Intact with TSD	scaffold770.0	22220	26125	TSDs	0.0677151	2.60443
Pbr126_IT8	Intact with TSD	scaffold829.0	3437	8168	TSDs	0.0612585	2.3561
Pbr126_IT9	Intact with TSD	2	1723699	1727663	TSDs	0.00536675	0.206413
Pbr127_IT1	Intact with TSD	2	6366371	6369930	TSDs	0.00342662	0.131793
Pbr127_IT2	Intact with TSD	2	9750607	9756561	TSDs	0.0117465	0.451789
Pbr127_IT3	Intact with TSD	12	7301870	7308447	TSDs	0.0163941	0.630542
Pbr128_IT1	Intact with TSD	scaffold1058.0	23952	28979	TSDs	0.00920257	0.353945
Pbr128_IT10	Intact with TSD	scaffold329.0	176641	181065	TSDs	0.00996692	0.383343
Pbr128_IT11	Intact with TSD	scaffold329.0	199023	203386	TSDs	0.00662988	0.254995
Pbr128_IT12	Intact with TSD	scaffold329.0	249860	255126	TSDs	0.0102216	0.393139
Pbr128_IT13	Intact with TSD	scaffold329.0	476271	481411	TSDs	0.0231977	0.89222
Pbr128_IT14	Intact with TSD	scaffold394.0	383432	389020	TSDs	0.00662988	0.254995
Pbr128_IT15	Intact with TSD	scaffold394.0	383432	389020	TSDs	0.00662988	0.254995
Pbr128_IT16	Intact with TSD	scaffold489.0.1	266899	270673	TSDs	0.0133189	0.512265
Pbr128_IT17	Intact with TSD	scaffold628.0	196569	201736	TSDs	0.0153852	0.591737
Pbr128_IT18	Intact with TSD	scaffold628.0	254558	259696	TSDs	0.0153852	0.591737
Pbr128_IT19	Intact with TSD	scaffold632.0	43390	47760	TSDs	0.00330761	0.127216
Pbr128_IT2	Intact with TSD	scaffold1140.0	5920	10904	TSDs	0.00633583	0.243686
Pbr128_IT20	Intact with TSD	scaffold637.0	240284	245266	TSDs	0.00329671	0.126796
Pbr128_IT21	Intact with TSD	scaffold660.0	64144	68507	TSDs	0.00872103	0.335424
Pbr128_IT22	Intact with TSD	scaffold681.0	200987	206170	TSDs	0.141703	5.4501
Pbr128_IT23	Intact with TSD	scaffold930.0	113332	118360	TSDs	0.00817447	0.314403
Pbr128_IT24	Intact with TSD	1	9209489	9213393	TSDs	0	0
Pbr128_IT25	Intact with TSD	1	9826975	9832005	TSDs	0.0200681	0.771849
Pbr128_IT26	Intact with TSD	1	9848011	9852169	TSDs	0.0346336	1.33206
Pbr128_IT27	Intact with TSD	2	5237429	5241203	TSDs	0.00327511	0.125966
Pbr128_IT28	Intact with TSD	2	5402353	5406335	TSDs	0.0056075	0.215673
Pbr128_IT29	Intact with TSD	2	9257839	9261964	TSDs	0.00662988	0.254995
Pbr128_IT3	Intact with TSD	scaffold119.0	116138	121279	TSDs	0.0154247	0.593258
Pbr128_IT30	Intact with TSD	2	16680526	16685507	TSDs	0	0
Pbr128_IT31	Intact with TSD	2	18044006	18047800	TSDs	0.00330761	0.127216
Pbr128_IT32	Intact with TSD	2	19849073	19853046	TSDs	0.00253593	0.0975357
Pbr128_IT33	Intact with TSD	2	21815644	21819794	TSDs	0.00330761	0.127216
Pbr128_IT34	Intact with TSD	3	267211	272198	TSDs	0.0159411	0.613119
Pbr128_IT35	Intact with TSD	3	317697	319869	TSDs	0.0166859	0.641765
Pbr128_IT36	Intact with TSD	3	2398162	2403328	TSDs	0.0252125	0.96971
Pbr128_IT37	Intact with TSD	3	18258635	18263775	TSDs	0.00765313	0.294351
Pbr128_IT38	Intact with TSD	3	22787041	22791416	TSDs	0.0166859	0.641765
Pbr128_IT39	Intact with TSD	3	26760339	26765291	TSDs	0.0127257	0.489448
Pbr128_IT4	Intact with TSD	scaffold119.0	602437	607575	TSDs	0.0102216	0.393139
Pbr128_IT40	Intact with TSD	4	1159828	1162392	TSDs	0.00662988	0.254995
Pbr128_IT41	Intact with TSD	5	3299208	3304347	TSDs	0.0050934	0.1959
Pbr128_IT42	Intact with TSD	5	14241099	14247920	TSDs	0.00530976	0.204221
Pbr128_IT43	Intact with TSD	5	14882527	14886427	TSDs	0	0
Pbr128_IT44	Intact with TSD	5	14941121	14946261	TSDs	0.0153852	0.591737
Pbr128_IT45	Intact with TSD	5	15799378	15804761	TSDs	0	0
Pbr128_IT46	Intact with TSD	5	16882126	16884664	TSDs	0.00662988	0.254995
Pbr128_IT47	Intact with TSD	5	21778040	21782634	TSDs	0.0154645	0.594787
Pbr128_IT48	Intact with TSD	5	24595759	24599763	TSDs	0.00662988	0.254995
Pbr128_IT49	Intact with TSD	5	25806488	25811525	TSDs	0.00330761	0.127216
Pbr128_IT5	Intact with TSD	scaffold195.0	56808	61278	TSDs	0.00316123	0.121586
Pbr128_IT50	Intact with TSD	5	27841971	27847110	TSDs	0.0231977	0.89222
Pbr128_IT51	Intact with TSD	6	808563	813695	TSDs	0.0184544	0.709783
Pbr128_IT52	Intact with TSD	6	5104400	5109386	TSDs	0.00316123	0.121586
Pbr128_IT53	Intact with TSD	6	5228683	5233669	TSDs	0.00316123	0.121586
Pbr128_IT54	Intact with TSD	6	20336356	20341538	TSDs	0.00765313	0.294351
Pbr128_IT55	Intact with TSD	7	861410	865536	TSDs	0	0
Pbr128_IT56	Intact with TSD	7	2534105	2537916	TSDs	0.0476892	1.8342
Pbr128_IT57	Intact with TSD	7	2543084	2547174	TSDs	0.0347744	1.33748
Pbr128_IT58	Intact with TSD	7	10229785	10233645	TSDs	0.0166859	0.641765
Pbr128_IT59	Intact with TSD	7	11727781	11732512	TSDs	0	0
Pbr128_IT6	Intact with TSD	scaffold197.0	278044	283026	TSDs	0.00327511	0.125966
Pbr128_IT60	Intact with TSD	7	12974842	12978649	TSDs	0.00612248	0.23548
Pbr128_IT61	Intact with TSD	9	8500638	8504516	TSDs	0	0
Pbr128_IT62	Intact with TSD	9	10223079	10228106	TSDs	0.00594063	0.228486
Pbr128_IT63	Intact with TSD	10	5358214	5363334	TSDs	0.00785347	0.302057
Pbr128_IT64	Intact with TSD	10	10538283	10545156	TSDs	0.00920257	0.353945
Pbr128_IT65	Intact with TSD	10	25161979	25166966	TSDs	0.0159411	0.613119
Pbr128_IT66	Intact with TSD	11	1014037	1019136	TSDs	0	0
Pbr128_IT67	Intact with TSD	11	1152450	1156223	TSDs	0	0
Pbr128_IT68	Intact with TSD	11	2236231	2240651	TSDs	0.00660797	0.254153
Pbr128_IT69	Intact with TSD	11	2517323	2522362	TSDs	0.00316123	0.121586
Pbr128_IT7	Intact with TSD	scaffold251.0	53524	59189	TSDs	0.00952394	0.366305
Pbr128_IT70	Intact with TSD	11	2692194	2697180	TSDs	0.00952394	0.366305
Pbr128_IT71	Intact with TSD	11	8518490	8521803	TSDs	0.0116169	0.446803
Pbr128_IT72	Intact with TSD	11	17928577	17933714	TSDs	0.0103539	0.398228
Pbr128_IT73	Intact with TSD	11	21020776	21024682	TSDs	0.00869575	0.334452
Pbr128_IT74	Intact with TSD	11	23526459	23530876	TSDs	0.0116169	0.446803
Pbr128_IT75	Intact with TSD	11	29359260	29364247	TSDs	0.00952394	0.366305
Pbr128_IT76	Intact with TSD	12	6548436	6552710	TSDs	0.00330761	0.127216
Pbr128_IT77	Intact with TSD	12	21623873	21627681	TSDs	0.00270027	0.103857
Pbr128_IT78	Intact with TSD	13	2494474	2498381	TSDs	0	0
Pbr128_IT79	Intact with TSD	13	3100419	3104292	TSDs	0.00308325	0.118587
Pbr128_IT8	Intact with TSD	scaffold251.0	503627	508617	TSDs	0.00952394	0.366305
Pbr128_IT80	Intact with TSD	13	7253200	7257315	TSDs	0.00667413	0.256697
Pbr128_IT81	Intact with TSD	13	8104030	8109060	TSDs	0.00890218	0.342392
Pbr128_IT82	Intact with TSD	13	11537104	11542092	TSDs	0.00633583	0.243686
Pbr128_IT83	Intact with TSD	15	418767	422674	TSDs	0	0
Pbr128_IT84	Intact with TSD	15	668277	672094	TSDs	0.015401	0.592344
Pbr128_IT85	Intact with TSD	15	1560617	1565737	TSDs	0.0159157	0.612143
Pbr128_IT86	Intact with TSD	15	8601126	8606364	TSDs	0.0102478	0.394147
Pbr128_IT87	Intact with TSD	15	15516716	15523802	TSDs	0.0102216	0.393139
Pbr128_IT88	Intact with TSD	15	24024245	24028013	TSDs	0	0
Pbr128_IT89	Intact with TSD	15	35599426	35603092	TSDs	0.0302054	1.16175
Pbr128_IT9	Intact with TSD	scaffold329.0	109060	114420	TSDs	0.00765313	0.294351
Pbr128_IT90	Intact with TSD	15	42000205	42005192	TSDs	0.0127257	0.489448
Pbr128_IT91	Intact with TSD	16	845963	849734	TSDs	0.00330761	0.127216
Pbr128_IT92	Intact with TSD	16	1829379	1834627	TSDs	0.0581405	2.23617
Pbr128_IT93	Intact with TSD	16	19326870	19332009	TSDs	0.0232577	0.894526
Pbr128_IT94	Intact with TSD	17	4608386	4613329	TSDs	0.00715143	0.275055
Pbr128_IT95	Intact with TSD	17	6420869	6424708	TSDs	0.00817447	0.314403
Pbr128_IT96	Intact with TSD	17	18533881	18542805	TSDs	0.00952394	0.366305
Pbr128_IT97	Intact with TSD	17	19457858	19462995	TSDs	0.0103539	0.398228
Pbr128_IT98	Intact with TSD	17	21804850	21809990	TSDs	0.0179803	0.69155
Pbr128_IT99	Intact with TSD	17	24804437	24808261	TSDs	0	0
Pbr129_IT1	Intact with TSD	scaffold329.0	82183	99133	TSDs	0.0438081	1.68493
Pbr129_IT2	Intact with TSD	scaffold329.0	264912	300622	TSDs	0.0310282	1.19339
Pbr129_IT3	Intact with TSD	scaffold911.0	31814	43429	TSDs	0.0213212	0.820047	scaffold01876_v1.0	Left
Pbr129_IT4	Intact with TSD	9	8346137	8350898	TSDs	0.0245672	0.944892	scaffold02440_v1.0	Left
Pbr129_IT5	Intact with TSD	11	25381233	25386092	TSDs	0.00914645	0.351787
Pbr13_IT1	Intact with TSD	scaffold1024.0	113115	120144	TSDs	0.050228	1.93184
Pbr13_IT2	Intact with TSD	6	5120822	5128002	TSDs	0.0545695	2.09883	scaffold01758_v1.0	Left
Pbr13_IT3	Intact with TSD	6	5210068	5217248	TSDs	0.0545695	2.09883
Pbr130_IT1	Intact with TSD	3	1781372	1786214	TSDs	0.0402781	1.54916
Pbr130_IT2	Intact with TSD	7	392741	397597	TSDs	0.0312953	1.20366
Pbr131_IT1	Intact with TSD	scaffold1075.0	35378	41815	TSDs	0	0
Pbr131_IT10	Intact with TSD	5	20059615	20066076	TSDs	0.0028463	0.109473
Pbr131_IT11	Intact with TSD	6	10428229	10434659	TSDs	0.00295567	0.11368
Pbr131_IT12	Intact with TSD	7	7090821	7100933	TSDs	0.0321765	1.23756
Pbr131_IT13	Intact with TSD	10	10321458	10327891	TSDs	0.00892868	0.343411
Pbr131_IT14	Intact with TSD	10	21176542	21183091	TSDs	0.0246429	0.947803
Pbr131_IT15	Intact with TSD	11	14718098	14724579	TSDs	0.0194816	0.749293
Pbr131_IT16	Intact with TSD	11	24073295	24079740	TSDs	0.00290417	0.111699
Pbr131_IT17	Intact with TSD	13	5395160	5401530	TSDs	0.0085471	0.328735
Pbr131_IT18	Intact with TSD	13	5727210	5733648	TSDs	0.00884966	0.340372
Pbr131_IT19	Intact with TSD	14	556457	563026	TSDs	0.0393632	1.51397
Pbr131_IT2	Intact with TSD	scaffold1152.0	10263	16819	TSDs	0.00585369	0.225142
Pbr131_IT20	Intact with TSD	14	8782600	8789034	TSDs	0.00292969	0.11268
Pbr131_IT21	Intact with TSD	15	8888995	8895513	TSDs	0.00295567	0.11368
Pbr131_IT22	Intact with TSD	15	10739921	10746367	TSDs	0	0
Pbr131_IT23	Intact with TSD	15	11303087	11309523	TSDs	0.00592303	0.227809
Pbr131_IT24	Intact with TSD	15	22518400	22524913	TSDs	0.0159157	0.612143
Pbr131_IT25	Intact with TSD	15	23126830	23133272	TSDs	0.00291263	0.112024
Pbr131_IT26	Intact with TSD	16	6767682	6777872	TSDs	0.00592303	0.227809
Pbr131_IT27	Intact with TSD	17	12537061	12543494	TSDs	0.00882363	0.33937
Pbr131_IT3	Intact with TSD	scaffold1335.0	57216	63647	TSDs	0	0
Pbr131_IT4	Intact with TSD	scaffold1335.0	57216	63647	TSDs	0	0
Pbr131_IT5	Intact with TSD	scaffold463.0	275287	281768	TSDs	0.0166674	0.641052
Pbr131_IT6	Intact with TSD	scaffold774.0	53323	59750	TSDs	0	0
Pbr131_IT7	Intact with TSD	scaffold774.0	137144	143671	TSDs	0	0
Pbr131_IT8	Intact with TSD	3	18571891	18578319	TSDs	0	0
Pbr131_IT9	Intact with TSD	4	2649518	2658135	TSDs	0.0167138	0.642838
Pbr132_IT1	Intact with TSD	scaffold417.0	369714	375370	TSDs	0.104161	4.0062	scaffold01537_v1.0	Left
Pbr132_IT2	Intact with TSD	scaffold417.0	369714	375370	TSDs	0.104161	4.0062	scaffold01537_v1.0	both	0.104217	4.00833	0.0202083	0.777244
Pbr133_IT1	Intact with TSD	scaffold132.0.1	216374	221615	TSDs	0.0517447	1.99018	scaffold00991_v1.0	Right
Pbr133_IT2	Intact with TSD	scaffold639.0.1	169458	174619	TSDs	0.0775146	2.98133	scaffold00991_v1.0	Left
Pbr134_IT1	Intact with TSD	scaffold1197.0.1	57490	61484	TSDs	0.0109892	0.422662
Pbr134_IT2	Intact with TSD	2	6563085	6567109	TSDs	0.0126509	0.486573
Pbr134_IT3	Intact with TSD	3	6671996	6675826	TSDs	0.00901453	0.346713
Pbr134_IT4	Intact with TSD	5	10668216	10672207	TSDs	0.0184058	0.707917
Pbr134_IT5	Intact with TSD	5	10925078	10929090	TSDs	0.0184058	0.707917
Pbr134_IT6	Intact with TSD	5	13530991	13535208	TSDs	0.00534762	0.205678
Pbr134_IT7	Intact with TSD	11	5578128	5582151	TSDs	0.0110908	0.426568
Pbr135_IT1	Intact with TSD	2	19272768	19277803	TSDs	0.00371288	0.142803
Pbr135_IT2	Intact with TSD	4	2333714	2339007	TSDs	0.0153067	0.588717
Pbr135_IT3	Intact with TSD	6	18820111	18825397	TSDs	0	0
Pbr135_IT4	Intact with TSD	11	21048311	21053736	TSDs	0	0
Pbr136_IT1	Intact with TSD	3	15725289	15730396	TSDs	0.062655	2.40981
Pbr136_IT2	Intact with TSD	6	18276109	18281185	TSDs	0.0654443	2.51709
Pbr137_IT1	Intact with TSD	8	10995211	10999028	TSDs	0.0801584	3.08301
Pbr137_IT2	Intact with TSD	14	11357685	11361985	TSDs	0.11595	4.45963	scaffold00320_v1.0	Left
Pbr138_IT1	Intact with TSD	scaffold1172.0	25000	38055	TSDs	0.15624	6.00921	scaffold00149_v1.0	Left
Pbr138_IT2	Intact with TSD	14	3172667	3183718	TSDs	0.0984111	3.78504	scaffold01035_v1.0	Left
Pbr138_IT3	Intact with TSD	14	12030252	12042012	TSDs	0.142272	5.47199	scaffold00618_v1.0	Right
Pbr138_IT4	Intact with TSD	15	27940746	27954477	TSDs	0.107644	4.14016	scaffold02227_v1.0	Left
Pbr139_IT1	Intact with TSD	scaffold197.0	386876	392477	TSDs	0	0
Pbr139_IT2	Intact with TSD	1	2600040	2605500	TSDs	0.00308325	0.118587
Pbr139_IT3	Intact with TSD	2	3141337	3146942	TSDs	0.00308325	0.118587
Pbr139_IT4	Intact with TSD	6	10548359	10553993	TSDs	0.00312175	0.120067
Pbr139_IT5	Intact with TSD	9	21034041	21039645	TSDs	0	0
Pbr139_IT6	Intact with TSD	15	13652651	13658320	TSDs	0	0
Pbr139_IT7	Intact with TSD	15	26931542	26937146	TSDs	0	0
Pbr14_IT1	Intact with TSD	scaffold1247.0	70045	75178	TSDs	0.0222238	0.854763
Pbr14_IT2	Intact with TSD	scaffold673.0	45977	51107	TSDs	0.0451264	1.73563
Pbr14_IT3	Intact with TSD	scaffold730.0	77875	82994	TSDs	0.0438081	1.68493
Pbr14_IT4	Intact with TSD	8	3629293	3634433	TSDs	0.0293436	1.1286
Pbr14_IT5	Intact with TSD	12	10846754	10851888	TSDs	0.0369989	1.42303
Pbr140_IT1	Intact with TSD	8	10850105	10857931	TSDs	0.0352118	1.3543
Pbr140_IT2	Intact with TSD	11	29610042	29615861	TSDs	0.0811602	3.12155
Pbr140_IT3	Intact with TSD	14	1082381	1090154	TSDs	0.0289192	1.11228
Pbr141_IT1	Intact with TSD	7	180517	185246	TSDs	0	0
Pbr141_IT2	Intact with TSD	7	13582450	13587176	TSDs	0.0134987	0.51918
Pbr141_IT3	Intact with TSD	15	24689334	24694066	TSDs	0	0
Pbr142_IT1	Intact with TSD	5	12349462	12354441	TSDs	0	0
Pbr142_IT2	Intact with TSD	8	4930679	4935769	TSDs	0	0
Pbr142_IT3	Intact with TSD	12	5688898	5693877	TSDs	0	0
Pbr142_IT4	Intact with TSD	15	672677	677621	TSDs	0	0
Pbr142_IT5	Intact with TSD	17	2661935	2667037	TSDs	0	0
Pbr143_IT1	Intact with TSD	scaffold1255.0	65913	75310	TSDs	0.0209418	0.805456
Pbr143_IT10	Intact with TSD	8	7385511	7395085	TSDs	0.0271147	1.04287
Pbr143_IT11	Intact with TSD	9	703634	716224	TSDs	0.013704	0.527078
Pbr143_IT12	Intact with TSD	9	4725195	4733993	TSDs	0.00147856	0.0568677
Pbr143_IT13	Intact with TSD	11	8384141	8395756	TSDs	0.0120199	0.462305
Pbr143_IT14	Intact with TSD	11	12265264	12274532	TSDs	0.00984697	0.37873
Pbr143_IT15	Intact with TSD	14	11298609	11310372	TSDs	0.0333574	1.28298
Pbr143_IT16	Intact with TSD	15	24151580	24159691	TSDs	0.0101979	0.392228
Pbr143_IT17	Intact with TSD	15	31726992	31826448	TSDs	0	0
Pbr143_IT18	Intact with TSD	15	33264147	33271967	TSDs	0.0756256	2.90868	scaffold00871_v1.0	Left
Pbr143_IT19	Intact with TSD	16	10922182	10928077	TSDs	0.0647969	2.49219	scaffold00107_v1.0	Left
Pbr143_IT2	Intact with TSD	scaffold251.0	98591	109704	TSDs	0.0143109	0.55042
Pbr143_IT20	Intact with TSD	16	14434307	14446734	TSDs	0.0231807	0.891564
Pbr143_IT3	Intact with TSD	scaffold251.0	453886	464656	TSDs	0.017574	0.675924
Pbr143_IT4	Intact with TSD	scaffold449.0	279729	289020	TSDs	0.0304695	1.1719
Pbr143_IT5	Intact with TSD	scaffold449.0	331758	340602	TSDs	0.0231525	0.890479
Pbr143_IT6	Intact with TSD	scaffold517.0	149041	157910	TSDs	0.0849048	3.26557
Pbr143_IT7	Intact with TSD	scaffold517.0	149041	157910	TSDs	0.0849048	3.26557
Pbr143_IT8	Intact with TSD	scaffold621.0	161105	211256	TSDs	0	0
Pbr143_IT9	Intact with TSD	4	2862960	2872295	TSDs	0.00108715	0.0418136
Pbr144_IT1	Intact with TSD	3	14274768	14279843	TSDs	0.0779923	2.9997	scaffold08423_v1.0	Left
Pbr144_IT2	Intact with TSD	12	20166619	20171694	TSDs	0.0703261	2.70485	scaffold32719_v1.0	Left
Pbr145_IT1	Intact with TSD	scaffold797.0	142694	147479	TSDs	0.058765	2.26019	scaffold104505_v1.0	Left
Pbr145_IT2	Intact with TSD	6	5913073	5918212	TSDs	0.0540332	2.0782
Pbr145_IT3	Intact with TSD	8	6971846	6976917	TSDs	0.0881208	3.38926	scaffold04163_v1.0	Left
Pbr145_IT4	Intact with TSD	13	14279667	14284756	TSDs	0.0665461	2.55946	scaffold00552_v1.0	Left
Pbr145_IT5	Intact with TSD	14	4100343	4105464	TSDs	0.053181	2.04542	scaffold00771_v1.0	Left
Pbr145_IT6	Intact with TSD	16	1261511	1266633	TSDs	0.0699808	2.69157
Pbr146_IT1	Intact with TSD	scaffold195.0	235931	241262	TSDs	0	0
Pbr146_IT2	Intact with TSD	scaffold873.0	22810	28352	TSDs	0.00859608	0.330619
Pbr146_IT3	Intact with TSD	scaffold873.0	130084	135361	TSDs	0.00859608	0.330619
Pbr146_IT4	Intact with TSD	10	797399	802793	TSDs	0	0
Pbr147_IT1	Intact with TSD	scaffold394.0	61433	66608	TSDs	0.0120291	0.462659
Pbr147_IT2	Intact with TSD	scaffold394.0	373740	378936	TSDs	0.00960782	0.369531
Pbr15_IT1	Intact with TSD	scaffold1243.0	5245	10507	TSDs	0.0137068	0.527186
Pbr15_IT10	Intact with TSD	4	2432818	2438099	TSDs	0.00842232	0.323935
Pbr15_IT11	Intact with TSD	6	2732492	2737761	TSDs	0.0118179	0.454535
Pbr15_IT12	Intact with TSD	7	2264565	2269732	TSDs	0.015336	0.589846
Pbr15_IT13	Intact with TSD	7	2273746	2278987	TSDs	0.00992735	0.381821
Pbr15_IT14	Intact with TSD	7	13209736	13217207	TSDs	0.00615073	0.236566
Pbr15_IT15	Intact with TSD	8	4058282	4063331	TSDs	0.0163583	0.629167
Pbr15_IT16	Intact with TSD	9	19010741	19016253	TSDs	0.0573387	2.20534
Pbr15_IT17	Intact with TSD	9	19383707	19389220	TSDs	0.0573387	2.20534
Pbr15_IT18	Intact with TSD	10	4004616	4009974	TSDs	0.0557476	2.14414
Pbr15_IT19	Intact with TSD	11	941798	947181	TSDs	0.0139108	0.535029
Pbr15_IT2	Intact with TSD	scaffold1350.0	51700	56784	TSDs	0.0120485	0.463402
Pbr15_IT20	Intact with TSD	11	1288956	1294200	TSDs	0.0100068	0.384878
Pbr15_IT21	Intact with TSD	15	12008115	12013490	TSDs	0.00842232	0.323935
Pbr15_IT22	Intact with TSD	16	6914814	6920224	TSDs	0.00460831	0.177243
Pbr15_IT23	Intact with TSD	16	17390435	17395701	TSDs	0.0307735	1.1836
Pbr15_IT3	Intact with TSD	scaffold470.0	288027	293177	TSDs	0.0108305	0.416558
Pbr15_IT4	Intact with TSD	scaffold977.0	75649	80727	TSDs	0.00395518	0.152122
Pbr15_IT5	Intact with TSD	2	238863	244237	TSDs	0.0103165	0.39679
Pbr15_IT6	Intact with TSD	2	878696	884020	TSDs	0.0250023	0.961628
Pbr15_IT7	Intact with TSD	3	6595224	6600496	TSDs	0.00335196	0.128922
Pbr15_IT8	Intact with TSD	3	18281118	18286207	TSDs	0.00794709	0.305657
Pbr15_IT9	Intact with TSD	3	25907501	25912576	TSDs	0.0102112	0.392738
Pbr16_IT1	Intact with TSD	scaffold541.0	44970	51748	TSDs	0.0898712	3.45658	scaffold15732_v1.0	Left
Pbr16_IT10	Intact with TSD	17	14488919	14499995	TSDs	0.0423128	1.62741	scaffold02107_v1.0	Left
Pbr16_IT11	Intact with TSD	17	14524046	14535122	TSDs	0.0423128	1.62741	scaffold02107_v1.0	Left
Pbr16_IT2	Intact with TSD	scaffold91.0.1	790967	799259	TSDs	0.0150401	0.578465
Pbr16_IT3	Intact with TSD	scaffold930.0	29607	36773	TSDs	0.0726374	2.79374	scaffold17333_v1.0	Left
Pbr16_IT4	Intact with TSD	2	1420489	1432510	TSDs	0.00198282	0.0762622
Pbr16_IT5	Intact with TSD	2	1620578	1632014	TSDs	0.0368172	1.41605
Pbr16_IT6	Intact with TSD	6	11159800	11167330	TSDs	0.0878723	3.3797	scaffold00235_v1.0	Left
Pbr16_IT7	Intact with TSD	10	13270116	13281928	TSDs	0.038164	1.46785
Pbr16_IT8	Intact with TSD	11	28273397	28284474	TSDs	0.106439	4.09379	scaffold02660_v1.0	Left
Pbr16_IT9	Intact with TSD	14	9799791	9810741	TSDs	0.0548849	2.11096	scaffold00677_v1.0	Right
Pbr17_IT1	Intact with TSD	12	7893827	7898918	TSDs	0.0988845	3.80325
Pbr17_IT2	Intact with TSD	12	8288779	8293870	TSDs	0.0949542	3.65209
Pbr18_IT1	Intact with TSD	scaffold119.0	344660	351422	TSDs	0.0988845	3.80325	scaffold02042_v1.0	Left
Pbr18_IT2	Intact with TSD	scaffold119.0	344660	351422	TSDs	0.0988845	3.80325	scaffold16057_v1.0	Left
Pbr18_IT3	Intact with TSD	7	5170747	5176844	TSDs	0.114664	4.41016
Pbr18_IT4	Intact with TSD	9	13875942	13881953	TSDs	0.0733667	2.8218	scaffold01895_v1.0	Left
Pbr19_IT1	Intact with TSD	scaffold251.0	492429	498414	TSDs	0.0880259	3.38561
Pbr19_IT2	Intact with TSD	scaffold400.0	5412	11464	TSDs	0.0769008	2.95772
Pbr19_IT3	Intact with TSD	9	10743020	10748795	TSDs	0.120257	4.62527	scaffold124201_v1.0	Left
Pbr19_IT4	Intact with TSD	11	29868003	29875307	TSDs	0.0880591	3.38689
Pbr19_IT5	Intact with TSD	14	4607869	4613835	TSDs	0.0844536	3.24821	scaffold41499_v1.0	Left
Pbr19_IT6	Intact with TSD	15	37652920	37659043	TSDs	0.0969088	3.72726
Pbr19_IT7	Intact with TSD	15	39328479	39334585	TSDs	0.0842005	3.23848
Pbr19_IT8	Intact with TSD	16	12074147	12083186	TSDs	0.0569379	2.18992
Pbr2_IT1	Intact with TSD	5	7961062	7965939	TSDs	0.0288497	1.1096
Pbr2_IT2	Intact with TSD	5	10016563	10021330	TSDs	0.0447894	1.72267	scaffold112075_v1.0	Right
Pbr2_IT3	Intact with TSD	12	5277193	5282072	TSDs	0.00468752	0.180289
Pbr2_IT4	Intact with TSD	12	15169903	15174794	TSDs	0	0
Pbr20_IT1	Intact with TSD	scaffold492.0.1	31142	37056	TSDs	0	0
Pbr20_IT2	Intact with TSD	2	21338290	21344844	TSDs	0.121695	4.68057
Pbr20_IT3	Intact with TSD	5	24960116	24966568	TSDs	0	0
Pbr20_IT4	Intact with TSD	15	2817381	2823790	TSDs	0.00212615	0.0817751
Pbr20_IT5	Intact with TSD	17	9207581	9214246	TSDs	0.002149	0.0826538
Pbr21_IT1	Intact with TSD	2	10007272	10011980	TSDs	0.00980406	0.377079
Pbr21_IT2	Intact with TSD	2	10521797	10526505	TSDs	0.00980406	0.377079
Pbr21_IT3	Intact with TSD	2	17854163	17858897	TSDs	0.0134082	0.515699
Pbr21_IT4	Intact with TSD	3	2695656	2700569	TSDs	0	0
Pbr21_IT5	Intact with TSD	11	5782791	5787502	TSDs	0	0
Pbr22_IT1	Intact with TSD	scaffold1248.0	66485	68931	TSDs	0.0115387	0.443796
Pbr22_IT10	Intact with TSD	12	7424304	7426597	TSDs	0.00898214	0.345467
Pbr22_IT11	Intact with TSD	12	13132785	13135411	TSDs	0.0291866	1.12256
Pbr22_IT2	Intact with TSD	scaffold329.0	35752	38322	TSDs	0.0102918	0.395837
Pbr22_IT3	Intact with TSD	scaffold329.0	381150	383823	TSDs	0.0154911	0.595811
Pbr22_IT4	Intact with TSD	scaffold654.0	86856	94122	TSDs	0.0349757	1.34522
Pbr22_IT5	Intact with TSD	scaffold673.0	35561	38011	TSDs	0.0114945	0.442095
Pbr22_IT6	Intact with TSD	2	6514594	6520403	TSDs	0.0280932	1.08051
Pbr22_IT7	Intact with TSD	6	18316826	18319263	TSDs	0.019948	0.76723
Pbr22_IT8	Intact with TSD	8	5159626	5162069	TSDs	0.0115832	0.445509
Pbr22_IT9	Intact with TSD	10	8935957	8938613	TSDs	0.0126968	0.488338
Pbr23_IT1	Intact with TSD	scaffold1260.0	45505	50481	TSDs	0.0452573	1.74067
Pbr23_IT2	Intact with TSD	scaffold1260.0	71979	76471	TSDs	0.0416774	1.60298
Pbr23_IT3	Intact with TSD	scaffold1350.0	19158	24140	TSDs	0.049198	1.89223
Pbr23_IT4	Intact with TSD	1	1874244	1879104	TSDs	0.0510401	1.96308	scaffold86221_v1.0	Right
Pbr24_IT1	Intact with TSD	scaffold800.0	61544	66516	TSDs	0.0232319	0.893536
Pbr24_IT2	Intact with TSD	1	64905	69727	TSDs	0.0266103	1.02347
Pbr24_IT3	Intact with TSD	10	662398	675411	TSDs	0	0
Pbr24_IT4	Intact with TSD	10	19190894	19195757	TSDs	0.00656459	0.252484
Pbr24_IT5	Intact with TSD	15	34360306	34365160	TSDs	0.00996692	0.383343
Pbr25_IT1	Intact with TSD	scaffold547.0	75118	80118	TSDs	0	0
Pbr25_IT2	Intact with TSD	5	15687757	15692774	TSDs	0	0
Pbr25_IT3	Intact with TSD	12	3798501	3803516	TSDs	0	0
Pbr25_IT4	Intact with TSD	12	3992572	3997588	TSDs	0.00387098	0.148884
Pbr25_IT5	Intact with TSD	17	1480037	1485039	TSDs	0.0156052	0.600202
Pbr26_IT1	Intact with TSD	5	15225444	15230594	TSDs	0.0336379	1.29377	scaffold01197_v1.0	Left
Pbr26_IT2	Intact with TSD	9	4582451	4587603	TSDs	0	0
Pbr26_IT3	Intact with TSD	12	16194493	16199631	TSDs	0.0142184	0.546863
Pbr26_IT4	Intact with TSD	16	5146884	5166357	TSDs	0.0404138	1.55438
Pbr27_IT1	Intact with TSD	scaffold1175.0	35922	40711	TSDs	0.0213538	0.821298
Pbr27_IT2	Intact with TSD	scaffold1214.0	71801	76595	TSDs	0	0
Pbr27_IT3	Intact with TSD	scaffold1281.0	7960	12748	TSDs	0.00345623	0.132932
Pbr27_IT4	Intact with TSD	8	16861506	16866300	TSDs	0.00346821	0.133393
Pbr27_IT5	Intact with TSD	11	8088740	8093532	TSDs	0	0
Pbr27_IT6	Intact with TSD	13	1244299	1249094	TSDs	0.0104531	0.402044
Pbr28_IT1	Intact with TSD	scaffold132.0.1	703044	710659	TSDs	0.0625059	2.40407
Pbr28_IT10	Intact with TSD	scaffold662.0.1	230395	236584	TSDs	0.0791544	3.0444
Pbr28_IT11	Intact with TSD	scaffold855.0.1	151024	159079	TSDs	0.0841054	3.23482
Pbr28_IT12	Intact with TSD	2	1255091	1265395	TSDs	0.118304	4.55015
Pbr28_IT13	Intact with TSD	5	5072449	5082889	TSDs	0.0493408	1.89772
Pbr28_IT14	Intact with TSD	6	15150239	15158265	TSDs	0.067938	2.613	scaffold47689_v1.0	Left
Pbr28_IT15	Intact with TSD	8	2727930	2738351	TSDs	0.0473615	1.8216
Pbr28_IT16	Intact with TSD	10	18862758	18870392	TSDs	0.0892373	3.4322	scaffold00775_v1.0	Left
Pbr28_IT17	Intact with TSD	11	8397768	8403933	TSDs	0.0649591	2.49843	scaffold02420_v1.0	Left
Pbr28_IT18	Intact with TSD	11	8743777	8749580	TSDs	0.0445485	1.71341	scaffold01762_v1.0	Left
Pbr28_IT19	Intact with TSD	11	15911645	15916459	TSDs	0.0498673	1.91797	scaffold00454_v1.0	Left
Pbr28_IT2	Intact with TSD	scaffold239.0	183296	192877	TSDs	0.0651242	2.50478	scaffold02092_v1.0	Left
Pbr28_IT20	Intact with TSD	12	10142171	10148606	TSDs	0.0584354	2.24752	scaffold03295_v1.0	Left
Pbr28_IT21	Intact with TSD	12	11688012	11697569	TSDs	0.0632612	2.43312
Pbr28_IT22	Intact with TSD	14	6663734	6679362	TSDs	0.096075	3.69519	scaffold01130_v1.0	Left
Pbr28_IT23	Intact with TSD	15	27543609	27573490	TSDs	0.075367	2.89873	scaffold00416_v1.0	Left
Pbr28_IT24	Intact with TSD	15	30749404	30755971	TSDs	0.0547967	2.10757
Pbr28_IT25	Intact with TSD	15	32702173	32713025	TSDs	0.0632753	2.43366
Pbr28_IT26	Intact with TSD	17	10534625	10544913	TSDs	0.0667732	2.5682
Pbr28_IT3	Intact with TSD	scaffold341.0	390033	396275	TSDs	0.0512218	1.97007
Pbr28_IT4	Intact with TSD	scaffold346.0.1	290189	297348	TSDs	0.0682929	2.62665
Pbr28_IT5	Intact with TSD	scaffold346.0.1	456121	463486	TSDs	0.0739936	2.84591	scaffold13380_v1.0	Left
Pbr28_IT6	Intact with TSD	scaffold366.0	436454	446733	TSDs	0.0654884	2.51879
Pbr28_IT7	Intact with TSD	scaffold474.0	332058	338762	TSDs	0.0362098	1.39268	scaffold02639_v1.0	Left
Pbr28_IT8	Intact with TSD	scaffold522.0.1	54803	61091	TSDs	0.0641511	2.46735
Pbr28_IT9	Intact with TSD	scaffold533.0	31669	38713	TSDs	0.069048	2.65569	scaffold01544_v1.0	Left
Pbr29_IT1	Intact with TSD	scaffold1027.0	64412	68075	TSDs	0.0534033	2.05397
Pbr29_IT10	Intact with TSD	scaffold1172.0	80160	88539	TSDs	0.0629465	2.42102
Pbr29_IT100	Intact with TSD	11	12519970	12526971	TSDs	0.0883373	3.39759	scaffold00496_v1.0	Left
Pbr29_IT101	Intact with TSD	11	13240255	13250710	TSDs	0.0969088	3.72726
Pbr29_IT102	Intact with TSD	11	18714028	18720713	TSDs	0.0835355	3.2129	scaffold05749_v1.0	Left
Pbr29_IT103	Intact with TSD	11	20493289	20498615	TSDs	0.107326	4.12791
Pbr29_IT104	Intact with TSD	11	28614532	28621825	TSDs	0.103756	3.99063
Pbr29_IT105	Intact with TSD	11	29197732	29204763	TSDs	0.0741827	2.85318	scaffold00787_v1.0	Left
Pbr29_IT106	Intact with TSD	12	10874774	10881932	TSDs	0.127969	4.92189	scaffold00624_v1.0	Left
Pbr29_IT107	Intact with TSD	12	11370033	11376695	TSDs	0.0636987	2.44995
Pbr29_IT108	Intact with TSD	12	11928894	11935665	TSDs	0.126807	4.8772
Pbr29_IT109	Intact with TSD	12	12723471	12737651	TSDs	0.0808319	3.10892
Pbr29_IT11	Intact with TSD	scaffold1174.0	25852	32625	TSDs	0.06928	2.66462
Pbr29_IT110	Intact with TSD	12	13069897	13076179	TSDs	0.0639535	2.45975
Pbr29_IT111	Intact with TSD	13	9133340	9139957	TSDs	0.0876327	3.37049	scaffold01385_v1.0	Left
Pbr29_IT112	Intact with TSD	13	9354486	9363923	TSDs	0.0858078	3.3003	scaffold00816_v1.0	both	0.0989495	3.80575	0.0470611	1.81004
Pbr29_IT113	Intact with TSD	13	13097859	13106290	TSDs	0.108187	4.16105
Pbr29_IT114	Intact with TSD	13	13529681	13537009	TSDs	0.0942415	3.62467
Pbr29_IT115	Intact with TSD	13	14567959	14574609	TSDs	0.0913676	3.51414	scaffold00029_v1.0	Left
Pbr29_IT116	Intact with TSD	13	14630631	14637791	TSDs	0.080692	3.10354	scaffold00029_v1.0	both	0.0973538	3.74438	0.0408526	1.57125
Pbr29_IT117	Intact with TSD	14	3141974	3148666	TSDs	0.0961314	3.69736	scaffold01035_v1.0	Left
Pbr29_IT118	Intact with TSD	14	3639098	3644921	TSDs	0.0901493	3.46728
Pbr29_IT119	Intact with TSD	14	8540949	8556576	TSDs	0.0501472	1.92874
Pbr29_IT12	Intact with TSD	scaffold1222.0	63862	71677	TSDs	0.104307	4.01179	scaffold01210_v1.0	Left
Pbr29_IT120	Intact with TSD	14	10478327	10489025	TSDs	0.0929857	3.57637	scaffold109387_v1.0	Left
Pbr29_IT121	Intact with TSD	14	10627914	10638612	TSDs	0.0929857	3.57637	scaffold00719_v1.0	Left
Pbr29_IT122	Intact with TSD	14	20124815	20133182	TSDs	0.0626997	2.41153
Pbr29_IT123	Intact with TSD	15	2121301	2128159	TSDs	0.0824358	3.17061	scaffold00017_v1.0	Left
Pbr29_IT124	Intact with TSD	15	18195084	18202447	TSDs	0.074767	2.87565	scaffold00051_v1.0	Left
Pbr29_IT125	Intact with TSD	15	19413182	19422369	TSDs	0.103889	3.99574	scaffold00010_v1.0	both	0.0912303	3.50886	0.0564956	2.17291
Pbr29_IT126	Intact with TSD	15	22409209	22417168	TSDs	0.102252	3.93278
Pbr29_IT127	Intact with TSD	15	22620901	22638372	TSDs	0.0590857	2.27253
Pbr29_IT128	Intact with TSD	15	23269429	23288589	TSDs	0.124768	4.79878
Pbr29_IT129	Intact with TSD	15	23621962	23629006	TSDs	0.105959	4.07533	scaffold00199_v1.0	Left
Pbr29_IT13	Intact with TSD	scaffold1243.0	25492	33574	TSDs	0.0792293	3.04728
Pbr29_IT130	Intact with TSD	15	26068480	26075059	TSDs	0.102078	3.92606	scaffold00119_v1.0	Left
Pbr29_IT131	Intact with TSD	15	28693838	28700667	TSDs	0.0665364	2.55909	scaffold00017_v1.0	Left
Pbr29_IT132	Intact with TSD	15	34578051	34585038	TSDs	0.0670617	2.5793
Pbr29_IT133	Intact with TSD	15	37348425	37367395	TSDs	0.107326	4.12791	scaffold40651_v1.0	Left
Pbr29_IT134	Intact with TSD	15	38094375	38103232	TSDs	0.12718	4.89153	scaffold03493_v1.0	Left
Pbr29_IT135	Intact with TSD	15	39334676	39340916	TSDs	0.0989974	3.80759	scaffold13434_v1.0	Right
Pbr29_IT136	Intact with TSD	15	41090989	41097322	TSDs	0.0933636	3.59091	scaffold13434_v1.0	Left
Pbr29_IT137	Intact with TSD	16	6628605	6635478	TSDs	0.0957474	3.68259	scaffold00309_v1.0	Left
Pbr29_IT138	Intact with TSD	16	7193612	7200105	TSDs	0.0467077	1.79645	scaffold10514_v1.0	Left
Pbr29_IT139	Intact with TSD	16	7274313	7280806	TSDs	0.0467077	1.79645	scaffold73107_v1.0	Left
Pbr29_IT14	Intact with TSD	scaffold1619.0	2521	12730	TSDs	0.130397	5.01529
Pbr29_IT140	Intact with TSD	16	7827183	7832789	TSDs	0.100823	3.8778	scaffold00160_v1.0	Left
Pbr29_IT141	Intact with TSD	16	7990321	7997444	TSDs	0.074767	2.87565	scaffold15482_v1.0	Left
Pbr29_IT142	Intact with TSD	16	8356500	8363135	TSDs	0.101644	3.90938
Pbr29_IT143	Intact with TSD	16	8585791	8593602	TSDs	0.135647	5.2172
Pbr29_IT144	Intact with TSD	16	8702349	8709036	TSDs	0.109953	4.22895
Pbr29_IT145	Intact with TSD	16	12915069	12922841	TSDs	0.0619489	2.38265	scaffold07306_v1.0	Left
Pbr29_IT146	Intact with TSD	16	13968244	14002199	TSDs	0.116858	4.49453
Pbr29_IT147	Intact with TSD	16	17365611	17371353	TSDs	0.060032	2.30892	scaffold25538_v1.0	Left
Pbr29_IT148	Intact with TSD	16	18445835	18452370	TSDs	0.11251	4.32731
Pbr29_IT149	Intact with TSD	16	18996867	19003223	TSDs	0.11251	4.32731
Pbr29_IT15	Intact with TSD	scaffold1643.0	11733	15721	TSDs	0.0612585	2.3561	scaffold01789_v1.0	Left
Pbr29_IT150	Intact with TSD	16	19548644	19554975	TSDs	0.0886783	3.4107
Pbr29_IT151	Intact with TSD	17	8727592	8734760	TSDs	0.0907808	3.49157	scaffold90719_v1.0	Left
Pbr29_IT152	Intact with TSD	17	11272576	11279446	TSDs	0.0706404	2.71694	scaffold00017_v1.0	Left
Pbr29_IT153	Intact with TSD	17	11631160	11638126	TSDs	0.0868739	3.3413	scaffold01301_v1.0	both	0.154346	5.93639	0.0259496	0.998061
Pbr29_IT154	Intact with TSD	17	21312267	21319393	TSDs	0.0535259	2.05869	scaffold00225_v1.0	Left
Pbr29_IT155	Intact with TSD	17	22620492	22627321	TSDs	0.0406053	1.56174
Pbr29_IT16	Intact with TSD	scaffold170.2.1	279096	285164	TSDs	0.0811602	3.12155	scaffold00285_v1.0	Left
Pbr29_IT17	Intact with TSD	scaffold170.2.1	279096	285164	TSDs	0.0786059	3.0233
Pbr29_IT18	Intact with TSD	scaffold279.0	163935	172298	TSDs	0.063313	2.43512	scaffold00949_v1.0	Left
Pbr29_IT19	Intact with TSD	scaffold279.0	211127	219417	TSDs	0.0756308	2.90888	scaffold00949_v1.0	Left
Pbr29_IT2	Intact with TSD	scaffold1031.0	43862	51121	TSDs	0.133686	5.14178
Pbr29_IT20	Intact with TSD	scaffold327.0.1	479423	486368	TSDs	0.0629465	2.42102
Pbr29_IT21	Intact with TSD	scaffold341.0	47732	56216	TSDs	0.178351	6.85964	scaffold76860_v1.0	Left
Pbr29_IT22	Intact with TSD	scaffold345.0	379250	382462	TSDs	0.0760144	2.92363
Pbr29_IT23	Intact with TSD	scaffold351.0.1	35438	42219	TSDs	0.0965185	3.71225	scaffold00250_v1.0	Left
Pbr29_IT24	Intact with TSD	scaffold369.0	266918	273896	TSDs	0.114144	4.39015
Pbr29_IT25	Intact with TSD	scaffold404.0	143646	150244	TSDs	0.0698178	2.6853	scaffold03130_v1.0	Left
Pbr29_IT26	Intact with TSD	scaffold459.0	16344	19225	TSDs	0.0602042	2.31555	scaffold30953_v1.0	Right
Pbr29_IT27	Intact with TSD	scaffold471.0.1	153287	156579	TSDs	0.0572797	2.20307
Pbr29_IT28	Intact with TSD	scaffold474.0	137313	158354	TSDs	0.0652585	2.50994	scaffold00627_v1.0	Left
Pbr29_IT29	Intact with TSD	scaffold482.0	214684	216681	TSDs	0.0838862	3.22639
Pbr29_IT3	Intact with TSD	scaffold1054.0	72882	80011	TSDs	0.0652585	2.50994	scaffold01947_v1.0	Left
Pbr29_IT30	Intact with TSD	scaffold662.0.1	3531	10006	TSDs	0.0619707	2.38349
Pbr29_IT31	Intact with TSD	scaffold745.0.1	199022	205299	TSDs	0.0665364	2.55909
Pbr29_IT32	Intact with TSD	scaffold834.0	61229	68270	TSDs	0.11029	4.24193
Pbr29_IT33	Intact with TSD	scaffold836.0	84365	91068	TSDs	0.0479118	1.84276
Pbr29_IT34	Intact with TSD	scaffold872.0	23712	29464	TSDs	0.0515394	1.98229
Pbr29_IT35	Intact with TSD	scaffold904.0	49371	56222	TSDs	0.0577208	2.22003
Pbr29_IT36	Intact with TSD	scaffold904.0	49371	56222	TSDs	0.0577208	2.22003
Pbr29_IT37	Intact with TSD	scaffold921.0	139948	146902	TSDs	0.0579439	2.22861	scaffold01043_v1.0	Left
Pbr29_IT38	Intact with TSD	scaffold939.0	30951	37532	TSDs	0.118291	4.54964
Pbr29_IT39	Intact with TSD	scaffold960.0	125952	134597	TSDs	0.091577	3.52219
Pbr29_IT4	Intact with TSD	scaffold1054.0	72882	80011	TSDs	0.0652585	2.50994
Pbr29_IT40	Intact with TSD	1	3363269	3368089	TSDs	0.0499544	1.92132	scaffold00026_v1.0	Left
Pbr29_IT41	Intact with TSD	1	5510921	5519356	TSDs	0.157821	6.07005	scaffold00403_v1.0	both	0.155822	5.99315	0.0386225	1.48548
Pbr29_IT42	Intact with TSD	2	330932	337325	TSDs	0.0415724	1.59894	scaffold19926_v1.0	Left
Pbr29_IT43	Intact with TSD	2	1566822	1573844	TSDs	0.116968	4.49877
Pbr29_IT44	Intact with TSD	2	4854704	4862392	TSDs	0.0736074	2.83105	scaffold04280_v1.0	Left
Pbr29_IT45	Intact with TSD	2	5150090	5156974	TSDs	0.0501472	1.92874	scaffold00006_v1.0	Left
Pbr29_IT46	Intact with TSD	2	8066754	8072457	TSDs	0.122809	4.72342	scaffold00359_v1.0	Left
Pbr29_IT47	Intact with TSD	2	9820487	9827219	TSDs	0.0425372	1.63605
Pbr29_IT48	Intact with TSD	2	11312251	11320418	TSDs	0.126142	4.85163	scaffold00082_v1.0	Left
Pbr29_IT49	Intact with TSD	2	13807545	13814183	TSDs	0.0543575	2.09067	scaffold00016_v1.0	Left
Pbr29_IT5	Intact with TSD	scaffold1121.0	40446	47173	TSDs	0.0872846	3.3571	scaffold12057_v1.0	Left
Pbr29_IT50	Intact with TSD	3	615553	622111	TSDs	0.0756609	2.91004	scaffold00119_v1.0	Left
Pbr29_IT51	Intact with TSD	3	862710	868923	TSDs	0.117187	4.50719	scaffold00094_v1.0	Left
Pbr29_IT52	Intact with TSD	3	3260606	3269162	TSDs	0.06082	2.33923
Pbr29_IT53	Intact with TSD	3	8371617	8383415	TSDs	0.141166	5.42946	scaffold01041_v1.0	Left
Pbr29_IT54	Intact with TSD	3	10821908	10823582	TSDs	0.0619707	2.38349
Pbr29_IT55	Intact with TSD	3	13310722	13317234	TSDs	0.0818995	3.14998
Pbr29_IT56	Intact with TSD	3	16136712	16142385	TSDs	0.0703641	2.70631	scaffold00171_v1.0	Right
Pbr29_IT57	Intact with TSD	3	19814334	19823325	TSDs	0.0644692	2.47958	scaffold00549_v1.0	both	0.0644953	2.48059	0.0410056	1.57714
Pbr29_IT58	Intact with TSD	4	2534021	2542013	TSDs	0.0926108	3.56195	scaffold00155_v1.0	Left
Pbr29_IT59	Intact with TSD	4	6252240	6258258	TSDs	0.134892	5.18814	scaffold00254_v1.0	Left
Pbr29_IT6	Intact with TSD	scaffold1127.0	72725	80961	TSDs	0.0649324	2.4974	scaffold00223_v1.0	Left
Pbr29_IT60	Intact with TSD	4	6664698	6671540	TSDs	0.0992198	3.81614
Pbr29_IT61	Intact with TSD	4	6680394	6690434	TSDs	0.116254	4.47132	scaffold01136_v1.0	Left
Pbr29_IT62	Intact with TSD	4	6812787	6822240	TSDs	0.067971	2.61427
Pbr29_IT63	Intact with TSD	4	13150171	13156780	TSDs	0.105067	4.04102	scaffold00375_v1.0	Left
Pbr29_IT64	Intact with TSD	5	3344388	3351517	TSDs	0.0652585	2.50994
Pbr29_IT65	Intact with TSD	5	4728842	4732992	TSDs	0.0487616	1.87545	scaffold00733_v1.0	Left
Pbr29_IT66	Intact with TSD	5	6617228	6624603	TSDs	0.0830888	3.19572	scaffold00460_v1.0	Left
Pbr29_IT67	Intact with TSD	5	8033875	8037576	TSDs	0.036785	1.41481	scaffold15821_v1.0	Left
Pbr29_IT68	Intact with TSD	5	10710101	10717306	TSDs	0.0698178	2.6853	scaffold01167_v1.0	Left
Pbr29_IT69	Intact with TSD	5	19157260	19163880	TSDs	0.0756609	2.91004
Pbr29_IT7	Intact with TSD	scaffold1153.0	77023	84833	TSDs	0.14912	5.7354	scaffold00708_v1.0	Left
Pbr29_IT70	Intact with TSD	6	11067596	11074437	TSDs	0.110657	4.25603	scaffold00235_v1.0	Left
Pbr29_IT71	Intact with TSD	6	14372840	14379626	TSDs	0.0531195	2.04306	scaffold33880_v1.0	Left
Pbr29_IT72	Intact with TSD	6	19564543	19583071	TSDs	0.101232	3.89352	scaffold00132_v1.0	Left
Pbr29_IT73	Intact with TSD	6	22465129	22474044	TSDs	0.0515394	1.98229	scaffold96433_v1.0	Left
Pbr29_IT74	Intact with TSD	7	4161615	4170618	TSDs	0.1413	5.43463	scaffold00890_v1.0	Left
Pbr29_IT75	Intact with TSD	7	7781505	7788499	TSDs	0.171098	6.5807
Pbr29_IT76	Intact with TSD	7	8809340	8816609	TSDs	0.0428688	1.6488	scaffold00592_v1.0	Left
Pbr29_IT77	Intact with TSD	7	9594643	9601496	TSDs	0.0851979	3.27684
Pbr29_IT78	Intact with TSD	7	10946134	10952713	TSDs	0.0744737	2.86437
Pbr29_IT79	Intact with TSD	8	165837	172841	TSDs	0.0973022	3.74239	scaffold01204_v1.0	Left
Pbr29_IT8	Intact with TSD	scaffold1158.0	29609	41167	TSDs	0.117889	4.5342	scaffold09017_v1.0	Left
Pbr29_IT80	Intact with TSD	8	10840201	10845713	TSDs	0.123621	4.75467	scaffold00013_v1.0	both	0.0894256	3.43944	0.0361654	1.39098
Pbr29_IT81	Intact with TSD	8	11035556	11042799	TSDs	0.0706404	2.71694
Pbr29_IT82	Intact with TSD	8	11290419	11298567	TSDs	0.0996157	3.83137	scaffold00385_v1.0	Left
Pbr29_IT83	Intact with TSD	8	11328357	11335577	TSDs	0.0890533	3.42513
Pbr29_IT84	Intact with TSD	8	12033491	12039068	TSDs	0.0766624	2.94855	scaffold00781_v1.0	Left
Pbr29_IT85	Intact with TSD	9	6129247	6135843	TSDs	0.0698178	2.6853
Pbr29_IT86	Intact with TSD	9	10725098	10731885	TSDs	0.0736074	2.83105
Pbr29_IT87	Intact with TSD	9	11287473	11293628	TSDs	0.0976989	3.75765	scaffold00678_v1.0	Left
Pbr29_IT88	Intact with TSD	9	11401638	11411495	TSDs	0.0798626	3.07164	scaffold06840_v1.0	Right
Pbr29_IT89	Intact with TSD	9	12314809	12321655	TSDs	0.0861602	3.31385	scaffold02339_v1.0	Left
Pbr29_IT9	Intact with TSD	scaffold117.0.1	685257	692342	TSDs	0.111611	4.29274	scaffold02887_v1.0	Left
Pbr29_IT90	Intact with TSD	9	12658225	12682876	TSDs	0.0811602	3.12155	scaffold01252_v1.0	Left
Pbr29_IT91	Intact with TSD	9	14086431	14093323	TSDs	0.112059	4.30996	scaffold01362_v1.0	Left
Pbr29_IT92	Intact with TSD	9	17117900	17124405	TSDs	0.0680353	2.61674
Pbr29_IT93	Intact with TSD	9	19592932	19599573	TSDs	0.0753606	2.89848	scaffold00398_v1.0	Left
Pbr29_IT94	Intact with TSD	10	2271400	2275528	TSDs	0.0662769	2.54911
Pbr29_IT95	Intact with TSD	10	10966968	10974731	TSDs	0.127064	4.88706
Pbr29_IT96	Intact with TSD	10	20048193	20055013	TSDs	0.152579	5.86842	scaffold01308_v1.0	both	0.169235	6.50904	0.0261074	1.00413
Pbr29_IT97	Intact with TSD	10	25680982	25687977	TSDs	0.0652585	2.50994	scaffold00510_v1.0	Left
Pbr29_IT98	Intact with TSD	11	4832091	4840020	TSDs	0.052286	2.011
Pbr29_IT99	Intact with TSD	11	10612569	10619657	TSDs	0.090745	3.49019
Pbr3_IT1	Intact with TSD	scaffold1027.0	39411	44317	TSDs	0.0888283	3.41647	scaffold01570_v1.0	both	0.113932	4.38198	0.0227442	0.874775
Pbr3_IT2	Intact with TSD	5	8055457	8060351	TSDs	0.083778	3.22223	scaffold01570_v1.0	Left
Pbr3_IT3	Intact with TSD	7	809257	814464	TSDs	0.0694297	2.67037	scaffold63787_v1.0	Left
Pbr3_IT4	Intact with TSD	13	5560786	5565656	TSDs	0.0405504	1.55963	scaffold02600_v1.0	Left
Pbr3_IT5	Intact with TSD	15	37036661	37041921	TSDs	0.0466329	1.79357	scaffold01219_v1.0	Left
Pbr3_IT6	Intact with TSD	15	40856556	40864403	TSDs	0.0377778	1.45299
Pbr3_IT7	Intact with TSD	16	16873205	16878091	TSDs	0.0627231	2.41243	scaffold02453_v1.0	Left
Pbr30_IT1	Intact with TSD	scaffold195.0	316954	321932	TSDs	0	0
Pbr30_IT2	Intact with TSD	4	12639845	12644816	TSDs	0.00257511	0.0990427
Pbr30_IT3	Intact with TSD	10	5408516	5413482	TSDs	0.018167	0.69873
Pbr30_IT4	Intact with TSD	10	13084167	13089271	TSDs	0.00515909	0.198427
Pbr30_IT5	Intact with TSD	14	9545067	9550038	TSDs	0.0129314	0.49736
Pbr30_IT6	Intact with TSD	14	16243574	16248559	TSDs	0.00773203	0.297386
Pbr31_IT1	Intact with TSD	scaffold470.0	116099	120921	TSDs	0.00480002	0.184616
Pbr31_IT2	Intact with TSD	2	21194950	21199797	TSDs	0.0294155	1.13137	scaffold06266_v1.0	Left
Pbr31_IT3	Intact with TSD	9	3709070	3714247	TSDs	0.00480002	0.184616
Pbr31_IT4	Intact with TSD	11	1727594	1730034	TSDs	0.0194816	0.749293
Pbr31_IT5	Intact with TSD	12	7784121	7788806	TSDs	0.0991288	3.81265
Pbr31_IT6	Intact with TSD	12	8192538	8197204	TSDs	0.0931428	3.58241
Pbr31_IT7	Intact with TSD	15	38979536	38984358	TSDs	0	0
Pbr32_IT1	Intact with TSD	4	2208611	2211343	TSDs	0.0138492	0.532662
Pbr32_IT10	Intact with TSD	15	11787938	11790592	TSDs	0.0309322	1.1897
Pbr32_IT2	Intact with TSD	5	27079162	27081823	TSDs	0.0268365	1.03217
Pbr32_IT3	Intact with TSD	9	3052801	3056785	TSDs	0.0749105	2.88117
Pbr32_IT4	Intact with TSD	9	10157994	10160697	TSDs	0.032673	1.25666
Pbr32_IT5	Intact with TSD	10	8922441	8926333	TSDs	0.0365926	1.40741
Pbr32_IT6	Intact with TSD	10	9621461	9625385	TSDs	0.0513358	1.97445
Pbr32_IT7	Intact with TSD	11	2510822	2514840	TSDs	0.0106954	0.41136
Pbr32_IT8	Intact with TSD	11	2987194	2991212	TSDs	0.0142947	0.549794
Pbr32_IT9	Intact with TSD	13	9924191	9926899	TSDs	0.0109292	0.420352
Pbr33_IT1	Intact with TSD	scaffold1140.0	42625	49654	TSDs	0.0463468	1.78257
Pbr33_IT2	Intact with TSD	scaffold1140.0	72056	77294	TSDs	0.0172918	0.66507
Pbr33_IT3	Intact with TSD	2	5387410	5392502	TSDs	0.0110703	0.425781
Pbr33_IT4	Intact with TSD	10	23451938	23459345	TSDs	0.0305775	1.17606
Pbr33_IT5	Intact with TSD	12	3101966	3105250	TSDs	0.0161731	0.622044
Pbr33_IT6	Intact with TSD	14	15559962	15565211	TSDs	0	0
Pbr33_IT7	Intact with TSD	15	35260366	35265607	TSDs	0.0452968	1.74218
Pbr33_IT8	Intact with TSD	17	8058445	8063444	TSDs	0	0
Pbr33_IT9	Intact with TSD	17	8089321	8094320	TSDs	0	0
Pbr34_IT1	Intact with TSD	3	1295050	1299908	TSDs	0.0203748	0.783645
Pbr34_IT2	Intact with TSD	11	11235662	11240511	TSDs	0.0694446	2.67095	scaffold02069_v1.0	Left
Pbr34_IT3	Intact with TSD	12	20978400	20983256	TSDs	0.0153067	0.588717
Pbr34_IT4	Intact with TSD	15	404152	408968	TSDs	0.0452398	1.73999	scaffold00020_v1.0	Left
Pbr35_IT1	Intact with TSD	scaffold1326.0	28546	33344	TSDs	0.0166674	0.641052
Pbr35_IT2	Intact with TSD	scaffold233.0	573930	579429	TSDs	0.0114506	0.440408
Pbr35_IT3	Intact with TSD	1	10353798	10358627	TSDs	0	0
Pbr35_IT4	Intact with TSD	3	6556344	6561146	TSDs	0.0115165	0.442944
Pbr35_IT5	Intact with TSD	9	5200432	5218886	TSDs	0.0223065	0.857941
Pbr35_IT6	Intact with TSD	11	18931795	18936577	TSDs	0.0283052	1.08866	scaffold03045_v1.0	Right
Pbr35_IT7	Intact with TSD	11	19002741	19007523	TSDs	0.0283052	1.08866	scaffold03045_v1.0	Left
Pbr36_IT1	Intact with TSD	scaffold1168.0	49048	55603	TSDs	0.0489304	1.88194
Pbr36_IT2	Intact with TSD	scaffold592.0.1	23444	29832	TSDs	0.0542732	2.08743
Pbr36_IT3	Intact with TSD	3	8374157	8378863	TSDs	0.0375749	1.44519
Pbr36_IT4	Intact with TSD	3	8454011	8458717	TSDs	0.0375749	1.44519	scaffold02028_v1.0	Right
Pbr36_IT5	Intact with TSD	5	916617	921398	TSDs	0.049198	1.89223	scaffold02028_v1.0	Left
Pbr37_IT1	Intact with TSD	scaffold730.0	101096	106090	TSDs	0.00556073	0.213874
Pbr37_IT2	Intact with TSD	16	4282189	4287152	TSDs	0	0
Pbr38_IT1	Intact with TSD	scaffold235.0	588701	590428	TSDs	0.0246936	0.949753
Pbr38_IT2	Intact with TSD	3	8958399	8963793	TSDs	0.0194816	0.749293
Pbr38_IT3	Intact with TSD	3	11121990	11126943	TSDs	0.0517447	1.99018
Pbr38_IT4	Intact with TSD	3	11438402	11443399	TSDs	0.0517447	1.99018
Pbr38_IT5	Intact with TSD	6	18040373	18045526	TSDs	0.0234394	0.901516
Pbr38_IT6	Intact with TSD	7	14648875	14654164	TSDs	0.00773203	0.297386
Pbr38_IT7	Intact with TSD	10	423593	428895	TSDs	0.00390118	0.150045
Pbr38_IT8	Intact with TSD	16	8715567	8720835	TSDs	0.0274182	1.05455
Pbr39_IT1	Intact with TSD	scaffold701.0	133170	139032	TSDs	0.0433581	1.66762	scaffold05928_v1.0	Left
Pbr39_IT10	Intact with TSD	11	26348520	26354627	TSDs	0.0506716	1.94891
Pbr39_IT11	Intact with TSD	14	10790476	10799957	TSDs	0.0579887	2.23033	scaffold104490_v1.0	Left
Pbr39_IT12	Intact with TSD	14	11602766	11608636	TSDs	0.0729108	2.80426	scaffold02333_v1.0	Left
Pbr39_IT13	Intact with TSD	16	19658685	19666728	TSDs	0.0456506	1.75579
Pbr39_IT14	Intact with TSD	17	18299978	18304877	TSDs	0.0297295	1.14344	scaffold00589_v1.0	Left
Pbr39_IT2	Intact with TSD	1	6711005	6720118	TSDs	0.0819434	3.15167
Pbr39_IT3	Intact with TSD	2	13482767	13489425	TSDs	0.0617124	2.37355
Pbr39_IT4	Intact with TSD	4	2658161	2666471	TSDs	0.0501859	1.93023
Pbr39_IT5	Intact with TSD	7	4138444	4146389	TSDs	0.05597	2.15269	scaffold00890_v1.0	Left
Pbr39_IT6	Intact with TSD	8	1156162	1162491	TSDs	0.0752392	2.89382	scaffold00083_v1.0	Left
Pbr39_IT7	Intact with TSD	10	8422985	8434631	TSDs	0.0581236	2.23552	scaffold19717_v1.0	Left
Pbr39_IT8	Intact with TSD	11	10248074	10255689	TSDs	0.0628274	2.41644
Pbr39_IT9	Intact with TSD	11	25814130	25820246	TSDs	0.0412003	1.58463
Pbr4_IT1	Intact with TSD	11	22917413	22919731	TSDs	0.0264845	1.01863	scaffold41764_v1.0	Left
Pbr4_IT2	Intact with TSD	11	23055039	23057357	TSDs	0.0264845	1.01863
Pbr40_IT1	Intact with TSD	scaffold1195.0	89173	93980	TSDs	0.0115832	0.445509
Pbr40_IT2	Intact with TSD	scaffold1290.0	62741	67563	TSDs	0	0
Pbr40_IT3	Intact with TSD	scaffold212.0	136529	139169	TSDs	0	0
Pbr40_IT4	Intact with TSD	7	13396921	13403440	TSDs	0.0175447	0.674795
Pbr40_IT5	Intact with TSD	10	7432790	7437596	TSDs	0.0115165	0.442944
Pbr41_IT1	Intact with TSD	5	7149403	7154781	TSDs	0.0519515	1.99814	scaffold33504_v1.0	Left
Pbr41_IT2	Intact with TSD	14	19331139	19336511	TSDs	0.03489	1.34192
Pbr41_IT3	Intact with TSD	16	9898830	9904235	TSDs	0.0486455	1.87098
Pbr42_IT1	Intact with TSD	scaffold364.0	295961	303955	TSDs	0.019331	0.743499
Pbr42_IT10	Intact with TSD	scaffold960.0	21946	35835	TSDs	0.0133238	0.512454
Pbr42_IT11	Intact with TSD	1	2254785	2262741	TSDs	0.0480909	1.84965
Pbr42_IT12	Intact with TSD	1	5499904	5509046	TSDs	0.125799	4.83842
Pbr42_IT13	Intact with TSD	2	11084197	11091490	TSDs	0.0436487	1.6788
Pbr42_IT14	Intact with TSD	3	2193393	2207508	TSDs	0.030447	1.17104
Pbr42_IT15	Intact with TSD	5	14016824	14027497	TSDs	0.018783	0.722423
Pbr42_IT16	Intact with TSD	6	14868603	14873370	TSDs	0.0191386	0.736099
Pbr42_IT17	Intact with TSD	7	9248242	9259953	TSDs	0.152115	5.85058
Pbr42_IT18	Intact with TSD	8	9541567	9551814	TSDs	0.0597403	2.2977
Pbr42_IT19	Intact with TSD	8	12406600	12417033	TSDs	0.0753567	2.89833
Pbr42_IT2	Intact with TSD	scaffold436.0	333336	343363	TSDs	0.0562324	2.16279
Pbr42_IT20	Intact with TSD	10	192692	204254	TSDs	0.0396225	1.52394
Pbr42_IT21	Intact with TSD	10	5146966	5158741	TSDs	0.0683225	2.62779
Pbr42_IT22	Intact with TSD	10	8271905	8277333	TSDs	0.0279924	1.07663
Pbr42_IT23	Intact with TSD	10	8331717	8337145	TSDs	0.0279924	1.07663
Pbr42_IT24	Intact with TSD	10	19981948	19990736	TSDs	0.0116455	0.447904
Pbr42_IT25	Intact with TSD	11	8612406	8620753	TSDs	0.0171143	0.658241
Pbr42_IT26	Intact with TSD	11	10391365	10401432	TSDs	0.245189	9.43033
Pbr42_IT27	Intact with TSD	11	19997703	20007466	TSDs	0.019577	0.75296
Pbr42_IT28	Intact with TSD	12	6969051	6977919	TSDs	0.0354714	1.36429
Pbr42_IT29	Intact with TSD	12	7828956	7838072	TSDs	0.0145785	0.56071
Pbr42_IT3	Intact with TSD	scaffold530.0	111091	118015	TSDs	0.173407	6.66949
Pbr42_IT30	Intact with TSD	13	12144318	12147859	TSDs	0.0291573	1.12143
Pbr42_IT31	Intact with TSD	13	14090562	14098676	TSDs	0.062713	2.41204
Pbr42_IT32	Intact with TSD	14	11029	19088	TSDs	0.0239541	0.921313
Pbr42_IT33	Intact with TSD	14	3104779	3113897	TSDs	0.0808146	3.10826
Pbr42_IT34	Intact with TSD	14	8343341	8353940	TSDs	0.0101549	0.390573
Pbr42_IT35	Intact with TSD	14	18662085	18670522	TSDs	0.00551473	0.212105
Pbr42_IT36	Intact with TSD	16	2065478	2074274	TSDs	0.131123	5.0432
Pbr42_IT37	Intact with TSD	16	17259877	17269473	TSDs	0.0217765	0.837559
Pbr42_IT38	Intact with TSD	17	496060	504776	TSDs	0.0265179	1.01992
Pbr42_IT39	Intact with TSD	17	1650596	1659803	TSDs	0.0787239	3.02784
Pbr42_IT4	Intact with TSD	scaffold570.0	273629	282544	TSDs	0.213189	8.19956
Pbr42_IT40	Intact with TSD	17	9684188	9692254	TSDs	0.143067	5.50257
Pbr42_IT41	Intact with TSD	17	21915503	21923391	TSDs	0.0682288	2.62419
Pbr42_IT5	Intact with TSD	scaffold706.0	139397	152816	TSDs	0.0300541	1.15593
Pbr42_IT6	Intact with TSD	scaffold777.0	16850	25725	TSDs	0.146732	5.64353
Pbr42_IT7	Intact with TSD	scaffold777.0	174510	183539	TSDs	0.0789194	3.03536
Pbr42_IT8	Intact with TSD	scaffold924.0	40956	50432	TSDs	0.0477448	1.83634
Pbr42_IT9	Intact with TSD	scaffold937.0	75344	84648	TSDs	0.0314653	1.2102
Pbr43_IT1	Intact with TSD	scaffold1063.0	113329	118702	TSDs	0.0798094	3.06959	scaffold03069_v1.0	Left
Pbr43_IT10	Intact with TSD	scaffold132.0.1	547829	553237	TSDs	0.0642103	2.46963
Pbr43_IT100	Intact with TSD	13	1393992	1400472	TSDs	0.00826455	0.317867
Pbr43_IT101	Intact with TSD	13	6220753	6227580	TSDs	0.0806562	3.10216	scaffold00095_v1.0	Left
Pbr43_IT102	Intact with TSD	13	6597969	6604363	TSDs	0.102199	3.93072
Pbr43_IT103	Intact with TSD	13	8282861	8288441	TSDs	0.111315	4.28135
Pbr43_IT104	Intact with TSD	13	9696909	9700203	TSDs	0.115613	4.44665
Pbr43_IT105	Intact with TSD	13	12074365	12080678	TSDs	0.0821874	3.16105
Pbr43_IT106	Intact with TSD	13	12372859	12382250	TSDs	0.0582252	2.23943	scaffold00032_v1.0	Left
Pbr43_IT107	Intact with TSD	13	13260613	13266827	TSDs	0.0898082	3.45416
Pbr43_IT108	Intact with TSD	14	1588463	1594677	TSDs	0.0965617	3.71391	scaffold00002_v1.0	Left
Pbr43_IT109	Intact with TSD	14	1944510	1950527	TSDs	0.110208	4.23876	scaffold00002_v1.0	Left
Pbr43_IT11	Intact with TSD	scaffold162.0	486158	492629	TSDs	0.0347346	1.33595
Pbr43_IT110	Intact with TSD	14	14100313	14107216	TSDs	0.0707162	2.71985	scaffold02782_v1.0	Left
Pbr43_IT111	Intact with TSD	15	26295220	26301721	TSDs	0.0351235	1.3509
Pbr43_IT112	Intact with TSD	15	28087596	28095699	TSDs	0.0681614	2.62159
Pbr43_IT113	Intact with TSD	15	28219632	28225673	TSDs	0.0858078	3.3003	scaffold00985_v1.0	Left
Pbr43_IT114	Intact with TSD	15	38987210	38993561	TSDs	0.0475769	1.82988
Pbr43_IT115	Intact with TSD	15	40112857	40118833	TSDs	0.0487977	1.87683
Pbr43_IT116	Intact with TSD	15	40888201	40891986	TSDs	0.0406503	1.56347	scaffold00355_v1.0	Left
Pbr43_IT117	Intact with TSD	16	1448600	1454941	TSDs	0.134254	5.1636	scaffold53432_v1.0	Left
Pbr43_IT118	Intact with TSD	16	5427259	5433024	TSDs	0.0985579	3.79069	scaffold10381_v1.0	Left
Pbr43_IT119	Intact with TSD	16	7953655	7960136	TSDs	0.00808633	0.311013
Pbr43_IT12	Intact with TSD	scaffold162.0	486158	492629	TSDs	0.0347346	1.33595
Pbr43_IT120	Intact with TSD	16	13075764	13082241	TSDs	0.0442069	1.70027	scaffold01674_v1.0	Left
Pbr43_IT121	Intact with TSD	16	16459315	16462756	TSDs	0.0519367	1.99756	scaffold00511_v1.0	Left
Pbr43_IT122	Intact with TSD	16	16857312	16863590	TSDs	0.0901082	3.4657
Pbr43_IT123	Intact with TSD	17	1168459	1174761	TSDs	0.0790204	3.03925
Pbr43_IT124	Intact with TSD	17	5909859	5916845	TSDs	0.0917398	3.52846	scaffold00413_v1.0	Left
Pbr43_IT125	Intact with TSD	17	8659188	8668129	TSDs	0.0477517	1.83661	scaffold00059_v1.0	Left
Pbr43_IT126	Intact with TSD	17	8889033	8894916	TSDs	0.134318	5.16607
Pbr43_IT127	Intact with TSD	17	13757950	13764271	TSDs	0.0490371	1.88604
Pbr43_IT128	Intact with TSD	17	13832125	13838446	TSDs	0.0490371	1.88604
Pbr43_IT129	Intact with TSD	17	14473864	14480173	TSDs	0.0490371	1.88604
Pbr43_IT13	Intact with TSD	scaffold333.0	286182	292055	TSDs	0.0269197	1.03537
Pbr43_IT130	Intact with TSD	17	14543868	14550177	TSDs	0.0490371	1.88604	scaffold02107_v1.0	Left
Pbr43_IT131	Intact with TSD	17	15702578	15709018	TSDs	0.0167138	0.642838
Pbr43_IT14	Intact with TSD	scaffold351.0.1	347570	353988	TSDs	0.0211841	0.814773
Pbr43_IT15	Intact with TSD	scaffold400.0	64064	79454	TSDs	0.0644173	2.47759
Pbr43_IT16	Intact with TSD	scaffold459.0	70099	76469	TSDs	0.108743	4.18241
Pbr43_IT17	Intact with TSD	scaffold471.0.1	231737	238285	TSDs	0.0578799	2.22615
Pbr43_IT18	Intact with TSD	scaffold482.0	208851	214301	TSDs	0.0705481	2.71339
Pbr43_IT19	Intact with TSD	scaffold503.0	113614	119890	TSDs	0.0477869	1.83796
Pbr43_IT2	Intact with TSD	scaffold1063.0	113329	118702	TSDs	0.0798094	3.06959	scaffold56926_v1.0	Left
Pbr43_IT20	Intact with TSD	scaffold503.0	113614	119890	TSDs	0.0477869	1.83796	scaffold17892_v1.0	Left
Pbr43_IT21	Intact with TSD	scaffold542.0	18560	24909	TSDs	0.115869	4.45649
Pbr43_IT22	Intact with TSD	scaffold660.0	203130	211339	TSDs	0.0608442	2.34016
Pbr43_IT23	Intact with TSD	scaffold662.0.1	96530	102988	TSDs	0.0586115	2.25429
Pbr43_IT24	Intact with TSD	scaffold663.0	34593	44213	TSDs	0.0704894	2.71113	scaffold01643_v1.0	Left
Pbr43_IT25	Intact with TSD	scaffold663.0	207734	216900	TSDs	0.0704894	2.71113
Pbr43_IT26	Intact with TSD	scaffold745.0.1	19634	25386	TSDs	0.0515963	1.98447
Pbr43_IT27	Intact with TSD	scaffold775.0	1301	6444	TSDs	0.0795447	3.05941	scaffold01665_v1.0	Left
Pbr43_IT28	Intact with TSD	scaffold824.0	148398	154920	TSDs	0.0649053	2.49636
Pbr43_IT29	Intact with TSD	scaffold855.0.1	27285	33699	TSDs	0.0682995	2.6269
Pbr43_IT3	Intact with TSD	scaffold1073.0	16440	22761	TSDs	0.0825007	3.1731	scaffold35342_v1.0	Left
Pbr43_IT30	Intact with TSD	scaffold860.0	132978	139319	TSDs	0.0571705	2.19887
Pbr43_IT31	Intact with TSD	scaffold860.0	132978	139319	TSDs	0.0571705	2.19887	scaffold01227_v1.0	Left
Pbr43_IT32	Intact with TSD	scaffold864.0	29111	35424	TSDs	0.0922772	3.54912	scaffold00032_v1.0	both	0.0689768	2.65295	0.0311378	1.19761
Pbr43_IT33	Intact with TSD	scaffold864.0	29111	35424	TSDs	0.0922772	3.54912
Pbr43_IT34	Intact with TSD	scaffold924.0	63479	72901	TSDs	0.157898	6.07299
Pbr43_IT35	Intact with TSD	scaffold941.0	122836	128874	TSDs	0.0331284	1.27417
Pbr43_IT36	Intact with TSD	1	822786	829147	TSDs	0.0903346	3.47441
Pbr43_IT37	Intact with TSD	1	4579656	4585675	TSDs	0.0667106	2.56579
Pbr43_IT38	Intact with TSD	2	12301717	12310287	TSDs	0.0640959	2.46523	scaffold00929_v1.0	Left
Pbr43_IT39	Intact with TSD	2	15064659	15070641	TSDs	0.104752	4.02891
Pbr43_IT4	Intact with TSD	scaffold1145.0	1945	7380	TSDs	0.0676368	2.60142
Pbr43_IT40	Intact with TSD	3	3899863	3908065	TSDs	0.0579175	2.2276
Pbr43_IT41	Intact with TSD	3	4775908	4785080	TSDs	0.0134533	0.517434
Pbr43_IT42	Intact with TSD	3	5753010	5759353	TSDs	0.0778476	2.99414
Pbr43_IT43	Intact with TSD	3	6623367	6629206	TSDs	0.0234577	0.902221
Pbr43_IT44	Intact with TSD	3	8675743	8682041	TSDs	0.0543948	2.09211
Pbr43_IT45	Intact with TSD	3	11841041	11848443	TSDs	0.116844	4.49398	scaffold00262_v1.0	Right
Pbr43_IT46	Intact with TSD	3	12929566	12935892	TSDs	0.0560182	2.15454	scaffold00318_v1.0	Left
Pbr43_IT47	Intact with TSD	3	16723610	16729935	TSDs	0.106609	4.10036
Pbr43_IT48	Intact with TSD	3	19670352	19676851	TSDs	0.0632822	2.43393
Pbr43_IT49	Intact with TSD	3	25161540	25167992	TSDs	0.0811602	3.12155	scaffold01483_v1.0	Right
Pbr43_IT5	Intact with TSD	scaffold1145.0	94976	100411	TSDs	0.0676368	2.60142
Pbr43_IT50	Intact with TSD	4	7230461	7236883	TSDs	0.016108	0.619539
Pbr43_IT51	Intact with TSD	4	7798758	7805103	TSDs	0.0825007	3.1731	scaffold04704_v1.0	Left
Pbr43_IT52	Intact with TSD	4	7857154	7863499	TSDs	0.0825007	3.1731	scaffold50136_v1.0	Left
Pbr43_IT53	Intact with TSD	4	8896137	8902512	TSDs	0.0332716	1.27968	scaffold66736_v1.0	Left
Pbr43_IT54	Intact with TSD	4	11171536	11179613	TSDs	0.0699925	2.69202	scaffold06073_v1.0	Right
Pbr43_IT55	Intact with TSD	5	745050	751593	TSDs	0.023694	0.911307
Pbr43_IT56	Intact with TSD	5	1214457	1235774	TSDs	0.0488971	1.88066
Pbr43_IT57	Intact with TSD	5	4464214	4470221	TSDs	0.0863573	3.32143
Pbr43_IT58	Intact with TSD	5	5555439	5561750	TSDs	0.0910206	3.50079
Pbr43_IT59	Intact with TSD	5	10497921	10504225	TSDs	0.0510492	1.96343	scaffold70633_v1.0	Left
Pbr43_IT6	Intact with TSD	scaffold119.0	863921	870244	TSDs	0.0517447	1.99018
Pbr43_IT60	Intact with TSD	5	17724198	17730659	TSDs	0.0911071	3.50412	scaffold00109_v1.0	Left
Pbr43_IT61	Intact with TSD	5	20692374	20698847	TSDs	0.110208	4.23876	scaffold20059_v1.0	Left
Pbr43_IT62	Intact with TSD	5	21552827	21559407	TSDs	0.0347744	1.33748
Pbr43_IT63	Intact with TSD	6	170136	178620	TSDs	0.0703351	2.7052
Pbr43_IT64	Intact with TSD	6	281416	289901	TSDs	0.0703351	2.7052
Pbr43_IT65	Intact with TSD	6	11258726	11264781	TSDs	0.0256122	0.985086
Pbr43_IT66	Intact with TSD	6	11984633	11990698	TSDs	0.0330936	1.27283
Pbr43_IT67	Intact with TSD	6	14442947	14449391	TSDs	0.0238747	0.918258
Pbr43_IT68	Intact with TSD	6	15275166	15281766	TSDs	0.0160006	0.615408
Pbr43_IT69	Intact with TSD	7	82609	90269	TSDs	0.0953004	3.6654	scaffold21977_v1.0	Right
Pbr43_IT7	Intact with TSD	scaffold1241.0	4141	10538	TSDs	0.0995435	3.82859
Pbr43_IT70	Intact with TSD	7	5641073	5647506	TSDs	0.0458776	1.76452
Pbr43_IT71	Intact with TSD	7	5732030	5737758	TSDs	0.0161297	0.620371
Pbr43_IT72	Intact with TSD	8	2207242	2216715	TSDs	0.0866347	3.3321	scaffold01149_v1.0	Right
Pbr43_IT73	Intact with TSD	8	3416973	3424555	TSDs	0.11047	4.24883	scaffold00055_v1.0	Left
Pbr43_IT74	Intact with TSD	8	9132159	9140850	TSDs	0.0297604	1.14463
Pbr43_IT75	Intact with TSD	8	9375125	9383681	TSDs	0.142459	5.4792
Pbr43_IT76	Intact with TSD	8	9562850	9569258	TSDs	0.123566	4.75255
Pbr43_IT77	Intact with TSD	8	9691882	9698388	TSDs	0.0133813	0.514664
Pbr43_IT78	Intact with TSD	8	15077696	15084177	TSDs	0.0194275	0.747213
Pbr43_IT79	Intact with TSD	9	172154	178647	TSDs	0.0217604	0.836937
Pbr43_IT8	Intact with TSD	scaffold1272.0	20447	27046	TSDs	0.0241308	0.928106
Pbr43_IT80	Intact with TSD	9	10636556	10643116	TSDs	0.0878801	3.38	scaffold00529_v1.0	Left
Pbr43_IT81	Intact with TSD	10	14838458	14845033	TSDs	0.00483483	0.185955
Pbr43_IT82	Intact with TSD	10	16768664	16775111	TSDs	0.0610802	2.34924	scaffold04242_v1.0	Left
Pbr43_IT83	Intact with TSD	10	25058720	25064671	TSDs	0.0853192	3.28151	scaffold00204_v1.0	Right
Pbr43_IT84	Intact with TSD	11	696514	702573	TSDs	0.0901374	3.46682	scaffold00204_v1.0	Left
Pbr43_IT85	Intact with TSD	11	4974612	4980907	TSDs	0.106977	4.1145	scaffold00885_v1.0	Left
Pbr43_IT86	Intact with TSD	11	12082094	12088478	TSDs	0.139541	5.36698	scaffold130952_v1.0	Left
Pbr43_IT87	Intact with TSD	11	15146007	15152507	TSDs	0.0496049	1.90788
Pbr43_IT88	Intact with TSD	11	21482382	21488581	TSDs	0.0683845	2.63017	scaffold00126_v1.0	Left
Pbr43_IT89	Intact with TSD	11	28161313	28167743	TSDs	0.0679908	2.61503	scaffold62604_v1.0	Left
Pbr43_IT9	Intact with TSD	scaffold1299.0	4920	11327	TSDs	0.049198	1.89223
Pbr43_IT90	Intact with TSD	11	30055666	30061547	TSDs	0.103519	3.98148
Pbr43_IT91	Intact with TSD	12	8766482	8774099	TSDs	0.0772386	2.97072
Pbr43_IT92	Intact with TSD	12	13350125	13355436	TSDs	0.0676368	2.60142
Pbr43_IT93	Intact with TSD	12	17197100	17203204	TSDs	0.0361952	1.39212	scaffold02983_v1.0	Left
Pbr43_IT94	Intact with TSD	12	17430585	17436689	TSDs	0.0324961	1.24985
Pbr43_IT95	Intact with TSD	12	19064874	19073433	TSDs	0.0598324	2.30125
Pbr43_IT96	Intact with TSD	12	19182993	19191548	TSDs	0.0359938	1.38438
Pbr43_IT97	Intact with TSD	12	19483056	19491610	TSDs	0.0359938	1.38438
Pbr43_IT98	Intact with TSD	12	22284162	22290642	TSDs	0.0269329	1.03588
Pbr43_IT99	Intact with TSD	13	732217	738696	TSDs	0.0110398	0.424606
Pbr44_IT1	Intact with TSD	4	10480131	10484905	TSDs	0.00304569	0.117142
Pbr44_IT2	Intact with TSD	9	11647424	11652187	TSDs	0.0156419	0.60161
Pbr44_IT3	Intact with TSD	14	2518096	2522877	TSDs	0	0
Pbr44_IT4	Intact with TSD	14	2876826	2881607	TSDs	0	0
Pbr44_IT5	Intact with TSD	15	476613	481379	TSDs	0	0
Pbr44_IT6	Intact with TSD	16	3042549	3047314	TSDs	0.0155931	0.599734
Pbr44_IT7	Intact with TSD	16	6341872	6346629	TSDs	0.00318134	0.122359
Pbr45_IT1	Intact with TSD	scaffold1024.0	64138	69908	TSDs	0.121749	4.68266	scaffold01334_v1.0	Left
Pbr45_IT10	Intact with TSD	scaffold162.0	118898	131277	TSDs	0.0376068	1.44642
Pbr45_IT11	Intact with TSD	scaffold343.0	43643	50161	TSDs	0.128985	4.96097
Pbr45_IT12	Intact with TSD	scaffold352.0	273649	280189	TSDs	0.0579688	2.22957
Pbr45_IT13	Intact with TSD	scaffold369.0	385322	392045	TSDs	0.0667106	2.56579
Pbr45_IT14	Intact with TSD	scaffold477.0	328709	335165	TSDs	0.0540233	2.07782
Pbr45_IT15	Intact with TSD	scaffold503.0	242707	257139	TSDs	0.043721	1.68158
Pbr45_IT16	Intact with TSD	scaffold775.0	133153	145889	TSDs	0.0760419	2.92469	scaffold00879_v1.0	Left
Pbr45_IT17	Intact with TSD	scaffold955.0	64265	65856	TSDs	0.1042	4.00767	scaffold01057_v1.0	Left
Pbr45_IT18	Intact with TSD	1	5779349	5785393	TSDs	0.0457702	1.76039	scaffold43249_v1.0	Left
Pbr45_IT19	Intact with TSD	2	4279515	4283163	TSDs	0.047825	1.83942	scaffold00301_v1.0	Left
Pbr45_IT2	Intact with TSD	scaffold1108.0	1944	14450	TSDs	0.0992681	3.818
Pbr45_IT20	Intact with TSD	2	10620965	10627324	TSDs	0.0626815	2.41083
Pbr45_IT21	Intact with TSD	2	12806841	12819546	TSDs	0.0460451	1.77097
Pbr45_IT22	Intact with TSD	2	15413627	15426742	TSDs	0.0739193	2.84305
Pbr45_IT23	Intact with TSD	3	2225106	2233204	TSDs	0.0531195	2.04306
Pbr45_IT24	Intact with TSD	3	3456282	3471450	TSDs	0.0973194	3.74305	scaffold38764_v1.0	Left
Pbr45_IT25	Intact with TSD	3	6516873	6520595	TSDs	0.0445676	1.71414
Pbr45_IT26	Intact with TSD	3	8708075	8712366	TSDs	0.0393913	1.51505
Pbr45_IT27	Intact with TSD	3	12748618	12755567	TSDs	0.0753687	2.89879	scaffold03289_v1.0	Left
Pbr45_IT28	Intact with TSD	3	17160716	17175328	TSDs	0.043721	1.68158
Pbr45_IT29	Intact with TSD	5	1215186	1230067	TSDs	0.0603948	2.32288
Pbr45_IT3	Intact with TSD	scaffold1116.0	11515	18808	TSDs	0.141072	5.42586	scaffold03315_v1.0	Left
Pbr45_IT30	Intact with TSD	5	3678622	3685009	TSDs	0.0457702	1.76039
Pbr45_IT31	Intact with TSD	5	18037760	18056387	TSDs	0.099086	3.811
Pbr45_IT32	Intact with TSD	5	19228787	19233666	TSDs	0.12259	4.71499	scaffold00106_v1.0	Left
Pbr45_IT33	Intact with TSD	5	27108573	27114430	TSDs	0.0771993	2.96921
Pbr45_IT34	Intact with TSD	6	7679562	7686989	TSDs	0.146808	5.64648
Pbr45_IT35	Intact with TSD	6	17008930	17014716	TSDs	0.14572	5.60461
Pbr45_IT36	Intact with TSD	6	18216948	18222968	TSDs	0.0445174	1.71221
Pbr45_IT37	Intact with TSD	6	19375478	19377570	TSDs	0.0462059	1.77715	scaffold00132_v1.0	Left
Pbr45_IT38	Intact with TSD	6	22435877	22450428	TSDs	0.139598	5.36917
Pbr45_IT39	Intact with TSD	7	5687739	5710589	TSDs	0.058369	2.24496
Pbr45_IT4	Intact with TSD	scaffold1203.0	38065	62691	TSDs	0.0914627	3.51779	scaffold01018_v1.0	Left
Pbr45_IT40	Intact with TSD	7	8595874	8608785	TSDs	0.0647133	2.48897
Pbr45_IT41	Intact with TSD	7	9865349	9880289	TSDs	0.0858078	3.3003	scaffold64465_v1.0	Left
Pbr45_IT42	Intact with TSD	7	10371923	10389532	TSDs	0.0803236	3.08937
Pbr45_IT43	Intact with TSD	7	14833232	14835354	TSDs	0.0482094	1.85421	scaffold00699_v1.0	Left
Pbr45_IT44	Intact with TSD	8	11098623	11111116	TSDs	0.110463	4.24857	scaffold00581_v1.0	Left
Pbr45_IT45	Intact with TSD	9	2208487	2225872	TSDs	0.112252	4.31738	scaffold00425_v1.0	Right
Pbr45_IT46	Intact with TSD	9	8050414	8053967	TSDs	0.068942	2.65162	scaffold00247_v1.0	Left
Pbr45_IT47	Intact with TSD	9	9527037	9533706	TSDs	0.0519515	1.99814	scaffold40706_v1.0	Left
Pbr45_IT48	Intact with TSD	9	9973885	9980594	TSDs	0.0603948	2.32288	scaffold65104_v1.0	Left
Pbr45_IT49	Intact with TSD	9	19357823	19370695	TSDs	0.0318561	1.22524
Pbr45_IT5	Intact with TSD	scaffold1273.0	29636	40268	TSDs	0.0519515	1.99814
Pbr45_IT50	Intact with TSD	10	44677	57954	TSDs	0.047825	1.83942
Pbr45_IT51	Intact with TSD	11	346718	360112	TSDs	0.0518479	1.99415
Pbr45_IT52	Intact with TSD	11	4203833	4216512	TSDs	0.0417603	1.60616
Pbr45_IT53	Intact with TSD	11	10758208	10766149	TSDs	0.0426078	1.63876
Pbr45_IT54	Intact with TSD	11	24051975	24059757	TSDs	0.0623684	2.39878	scaffold02881_v1.0	Left
Pbr45_IT55	Intact with TSD	11	28252952	28259403	TSDs	0.0564403	2.17078
Pbr45_IT56	Intact with TSD	12	21325454	21347407	TSDs	0.0416774	1.60298
Pbr45_IT57	Intact with TSD	13	7506062	7512609	TSDs	0.0862096	3.31575	scaffold00165_v1.0	Left
Pbr45_IT58	Intact with TSD	13	9068739	9111381	TSDs	0.0992681	3.818
Pbr45_IT59	Intact with TSD	13	13280863	13293168	TSDs	0.0416774	1.60298
Pbr45_IT6	Intact with TSD	scaffold1280.0	63929	71348	TSDs	0.146808	5.64648
Pbr45_IT60	Intact with TSD	14	9564361	9572854	TSDs	0.0602734	2.31821
Pbr45_IT61	Intact with TSD	15	3921572	3927681	TSDs	0.0519515	1.99814
Pbr45_IT62	Intact with TSD	15	8920083	8926596	TSDs	0.047825	1.83942
Pbr45_IT63	Intact with TSD	15	12824603	12831403	TSDs	0.0416774	1.60298
Pbr45_IT64	Intact with TSD	15	32938702	32944509	TSDs	0.0956709	3.67965	scaffold00878_v1.0	Left
Pbr45_IT65	Intact with TSD	16	5149791	5164077	TSDs	0.0624942	2.40362
Pbr45_IT66	Intact with TSD	16	8847377	8854025	TSDs	0.0644441	2.47862
Pbr45_IT67	Intact with TSD	16	16131985	16141221	TSDs	0.0447894	1.72267
Pbr45_IT68	Intact with TSD	16	19699568	19703188	TSDs	0.113804	4.37706
Pbr45_IT69	Intact with TSD	17	2849939	2866935	TSDs	0.0771993	2.96921
Pbr45_IT7	Intact with TSD	scaffold1299.0	11872	25281	TSDs	0.0814912	3.13428	scaffold62604_v1.0	Left
Pbr45_IT70	Intact with TSD	17	6928454	6943038	TSDs	0.129037	4.96296	scaffold35891_v1.0	Left
Pbr45_IT71	Intact with TSD	17	11601326	11608777	TSDs	0.162695	6.25751	scaffold01301_v1.0	both	0.100206	3.85406	0.040737	1.56681
Pbr45_IT72	Intact with TSD	17	13424459	13453498	TSDs	0.0456792	1.75689
Pbr45_IT73	Intact with TSD	17	14142177	14162813	TSDs	0.0459531	1.76743
Pbr45_IT74	Intact with TSD	17	15397522	15413197	TSDs	0.10008	3.84924	scaffold00232_v1.0	both/solo LTR
Pbr45_IT75	Intact with TSD	17	18184326	18196247	TSDs	0.0713409	2.74388	scaffold16590_v1.0	Left
Pbr45_IT76	Intact with TSD	17	22288987	22301146	TSDs	0.0667106	2.56579
Pbr45_IT8	Intact with TSD	scaffold1317.0	32513	36161	TSDs	0.0540233	2.07782	scaffold00301_v1.0	Left
Pbr45_IT9	Intact with TSD	scaffold1439.0	12970	38657	TSDs	0.0994259	3.82407	scaffold01893_v1.0	Left
Pbr46_IT1	Intact with TSD	scaffold1028.0	57497	65247	TSDs	0.0922537	3.54822
Pbr46_IT10	Intact with TSD	scaffold492.0.1	125915	130040	TSDs	0.0842173	3.23913
Pbr46_IT100	Intact with TSD	16	17032725	17037369	TSDs	0.06994	2.69
Pbr46_IT101	Intact with TSD	16	17354090	17361358	TSDs	0.0473842	1.82247
Pbr46_IT102	Intact with TSD	16	19125942	19129944	TSDs	0.0950227	3.65472	scaffold00508_v1.0	Left
Pbr46_IT103	Intact with TSD	17	2841913	2846292	TSDs	0.0586444	2.25555	scaffold00036_v1.0	Left
Pbr46_IT104	Intact with TSD	17	3347455	3355852	TSDs	0.0723452	2.78251
Pbr46_IT105	Intact with TSD	17	7819391	7823343	TSDs	0.0508372	1.95528
Pbr46_IT106	Intact with TSD	17	9058964	9063462	TSDs	0.0670331	2.5782
Pbr46_IT107	Intact with TSD	17	12168127	12175882	TSDs	0.115295	4.43442	scaffold00493_v1.0	Left
Pbr46_IT108	Intact with TSD	17	13409437	13413876	TSDs	0.0743643	2.86016	scaffold00108_v1.0	Left
Pbr46_IT11	Intact with TSD	scaffold517.0	7691	12339	TSDs	0.0735796	2.82998
Pbr46_IT12	Intact with TSD	scaffold517.0	68608	73274	TSDs	0.0564369	2.17065
Pbr46_IT13	Intact with TSD	scaffold517.0	167524	172043	TSDs	0.0654897	2.51883
Pbr46_IT14	Intact with TSD	scaffold547.0	17414	23754	TSDs	0.0858078	3.3003
Pbr46_IT15	Intact with TSD	scaffold547.0	195362	203748	TSDs	0.0589463	2.26716
Pbr46_IT16	Intact with TSD	scaffold547.0	243364	251750	TSDs	0.0618735	2.37975	scaffold10133_v1.0	Left
Pbr46_IT17	Intact with TSD	scaffold591.0	251461	259627	TSDs	0.0916093	3.52344
Pbr46_IT18	Intact with TSD	scaffold662.0.1	237033	241221	TSDs	0.056769	2.18342
Pbr46_IT19	Intact with TSD	scaffold688.0	57161	61961	TSDs	0.0820144	3.1544
Pbr46_IT2	Intact with TSD	scaffold1247.0	38977	47358	TSDs	0.0523752	2.01443
Pbr46_IT20	Intact with TSD	scaffold697.0	19095	26326	TSDs	0.0855415	3.29006	scaffold01076_v1.0	Left
Pbr46_IT21	Intact with TSD	scaffold717.0	149289	153381	TSDs	0.0463468	1.78257
Pbr46_IT22	Intact with TSD	scaffold732.0	43742	48027	TSDs	0.0435479	1.67492	scaffold12859_v1.0	Left
Pbr46_IT23	Intact with TSD	scaffold745.0.1	80118	91642	TSDs	0.0853192	3.28151
Pbr46_IT24	Intact with TSD	scaffold855.0.1	159514	163659	TSDs	0.059437	2.28604
Pbr46_IT25	Intact with TSD	scaffold865.0	11029	17307	TSDs	0.0690753	2.65674	scaffold04900_v1.0	Left
Pbr46_IT26	Intact with TSD	scaffold960.0	17747	36146	TSDs	0.0904164	3.47755	scaffold00734_v1.0	Left
Pbr46_IT27	Intact with TSD	scaffold992.0	54783	62771	TSDs	0.0604951	2.32674
Pbr46_IT28	Intact with TSD	scaffold994.0	94999	103022	TSDs	0.049198	1.89223	scaffold01805_v1.0	Left
Pbr46_IT29	Intact with TSD	1	1082196	1091137	TSDs	0.0985326	3.78971	scaffold00334_v1.0	Left
Pbr46_IT3	Intact with TSD	scaffold1253.0	3466	10464	TSDs	0.0820107	3.15426	scaffold02271_v1.0	Left
Pbr46_IT30	Intact with TSD	1	1720088	1728006	TSDs	0.0502046	1.93095
Pbr46_IT31	Intact with TSD	1	4456438	4467515	TSDs	0.0612585	2.3561	scaffold00073_v1.0	Left
Pbr46_IT32	Intact with TSD	2	349803	353466	TSDs	0.064271	2.47196	scaffold126973_v1.0	Left
Pbr46_IT33	Intact with TSD	2	353977	357682	TSDs	0.0542143	2.08517	scaffold97915_v1.0	Left
Pbr46_IT34	Intact with TSD	2	6823183	6824915	TSDs	0.0737156	2.83521	scaffold00544_v1.0	Left
Pbr46_IT35	Intact with TSD	2	10638759	10645641	TSDs	0	0
Pbr46_IT36	Intact with TSD	2	12530582	12539521	TSDs	0.0945305	3.63579	scaffold02301_v1.0	Left
Pbr46_IT37	Intact with TSD	3	2866598	2871926	TSDs	0.0717748	2.76057	scaffold00053_v1.0	both	0.0995202	3.8277	0.0560427	2.15549
Pbr46_IT38	Intact with TSD	3	4283825	4290787	TSDs	0.0728728	2.8028	scaffold01675_v1.0	Left
Pbr46_IT39	Intact with TSD	3	5996248	6000618	TSDs	0.0369143	1.41978	scaffold01652_v1.0	Left
Pbr46_IT4	Intact with TSD	scaffold1303.0	60292	69517	TSDs	0.0531195	2.04306
Pbr46_IT40	Intact with TSD	3	7388665	7393074	TSDs	0.0888388	3.41688	scaffold00099_v1.0	Left
Pbr46_IT41	Intact with TSD	3	8931532	8940623	TSDs	0.0435147	1.67364
Pbr46_IT42	Intact with TSD	3	16449680	16453943	TSDs	0.057822	2.22392
Pbr46_IT43	Intact with TSD	4	4240958	4244929	TSDs	0.054428	2.09339	scaffold88382_v1.0	Left
Pbr46_IT44	Intact with TSD	4	4360703	4364709	TSDs	0.064813	2.49281
Pbr46_IT45	Intact with TSD	4	6111726	6116144	TSDs	0.0491116	1.88891
Pbr46_IT46	Intact with TSD	4	8054527	8062756	TSDs	0.0428688	1.6488	scaffold00625_v1.0	Left
Pbr46_IT47	Intact with TSD	5	267135	271178	TSDs	0.0405754	1.56059	scaffold03313_v1.0	Left
Pbr46_IT48	Intact with TSD	5	4141405	4143541	TSDs	0.0927546	3.56749	scaffold01119_v1.0	Left
Pbr46_IT49	Intact with TSD	5	6697241	6701511	TSDs	0.0446782	1.71839	scaffold00460_v1.0	Left
Pbr46_IT5	Intact with TSD	scaffold1311.0	41685	45872	TSDs	0.10305	3.96346	scaffold03925_v1.0	Left
Pbr46_IT50	Intact with TSD	5	8672280	8679685	TSDs	0.0516456	1.98637	scaffold33959_v1.0	Left
Pbr46_IT51	Intact with TSD	5	8817739	8825144	TSDs	0.0516456	1.98637
Pbr46_IT52	Intact with TSD	5	11348501	11356102	TSDs	0.0548795	2.11075	scaffold00763_v1.0	both	0.0556117	2.13891	0.0206427	0.793951
Pbr46_IT53	Intact with TSD	5	13952708	13956831	TSDs	0.0631382	2.42839	scaffold04869_v1.0	Left
Pbr46_IT54	Intact with TSD	6	11431628	11434952	TSDs	0.0640633	2.46397
Pbr46_IT55	Intact with TSD	6	19316449	19320244	TSDs	0.0502982	1.93455	scaffold00344_v1.0	Left
Pbr46_IT56	Intact with TSD	6	19546363	19556400	TSDs	0.06855	2.63654	scaffold00132_v1.0	Left
Pbr46_IT57	Intact with TSD	7	5904969	5913046	TSDs	0.0619399	2.38231
Pbr46_IT58	Intact with TSD	7	6114467	6122739	TSDs	0.0840348	3.23211	scaffold00685_v1.0	Left
Pbr46_IT59	Intact with TSD	7	7710092	7711842	TSDs	0.0653602	2.51385	scaffold02089_v1.0	Left
Pbr46_IT6	Intact with TSD	scaffold1463.0	21608	32637	TSDs	0.10897	4.19115
Pbr46_IT60	Intact with TSD	7	10727866	10735967	TSDs	0.0471454	1.81329
Pbr46_IT61	Intact with TSD	8	2843673	2847443	TSDs	0.0536285	2.06263
Pbr46_IT62	Intact with TSD	8	3822229	3833919	TSDs	0.075897	2.91912
Pbr46_IT63	Intact with TSD	8	4942183	4950313	TSDs	0.0887655	3.41406
Pbr46_IT64	Intact with TSD	8	7938559	7951687	TSDs	0.0856936	3.29591
Pbr46_IT65	Intact with TSD	8	8064462	8068490	TSDs	0.0764408	2.94003
Pbr46_IT66	Intact with TSD	8	10147863	10156614	TSDs	0.0564973	2.17297	scaffold00494_v1.0	both	0.0528168	2.03142	0.0163309	0.628113
Pbr46_IT67	Intact with TSD	8	11239886	11243853	TSDs	0.086957	3.3445	scaffold00385_v1.0	Left
Pbr46_IT68	Intact with TSD	9	2142937	2147142	TSDs	0.0658558	2.53292	scaffold00704_v1.0	Left
Pbr46_IT69	Intact with TSD	9	5703720	5712404	TSDs	0.079202	3.04623
Pbr46_IT7	Intact with TSD	scaffold197.0	217926	229539	TSDs	0.0574443	2.2094
Pbr46_IT70	Intact with TSD	9	9637904	9645938	TSDs	0.0433538	1.66745
Pbr46_IT71	Intact with TSD	9	12854885	12863426	TSDs	0.0758395	2.9169
Pbr46_IT72	Intact with TSD	9	17068382	17071744	TSDs	0.0530256	2.03945
Pbr46_IT73	Intact with TSD	10	10531030	10536073	TSDs	0.124457	4.78681	scaffold01256_v1.0	Left
Pbr46_IT74	Intact with TSD	10	21987105	21989403	TSDs	0.0858078	3.3003
Pbr46_IT75	Intact with TSD	10	24490169	24498540	TSDs	0.0798938	3.07284	scaffold00979_v1.0	Left
Pbr46_IT76	Intact with TSD	11	4149687	4158442	TSDs	0.0631382	2.42839
Pbr46_IT77	Intact with TSD	11	11126585	11138054	TSDs	0.082377	3.16835	scaffold27526_v1.0	Left
Pbr46_IT78	Intact with TSD	11	15019784	15024007	TSDs	0.0524453	2.01713
Pbr46_IT79	Intact with TSD	11	21399711	21403883	TSDs	0.111986	4.30717	scaffold02330_v1.0	Left
Pbr46_IT8	Intact with TSD	scaffold352.0	354540	363484	TSDs	0.0907605	3.49079
Pbr46_IT80	Intact with TSD	12	10822771	10831092	TSDs	0.0497353	1.9129
Pbr46_IT81	Intact with TSD	12	20365294	20368562	TSDs	0.126699	4.87305
Pbr46_IT82	Intact with TSD	12	22319325	22325406	TSDs	0.0953378	3.66684	scaffold00152_v1.0	Left
Pbr46_IT83	Intact with TSD	13	5272621	5276898	TSDs	0.130517	5.01989
Pbr46_IT84	Intact with TSD	13	5596097	5604853	TSDs	0.0839162	3.22755	scaffold01472_v1.0	Left
Pbr46_IT85	Intact with TSD	13	6860684	6864633	TSDs	0.0564176	2.16991	scaffold00095_v1.0	Left
Pbr46_IT86	Intact with TSD	13	12383178	12392242	TSDs	0.0638684	2.45648	scaffold00032_v1.0	Left
Pbr46_IT87	Intact with TSD	14	10504310	10511789	TSDs	0.0698178	2.6853
Pbr46_IT88	Intact with TSD	14	10605281	10612760	TSDs	0.0698178	2.6853
Pbr46_IT89	Intact with TSD	14	19343607	19355254	TSDs	0.0950303	3.65501
Pbr46_IT9	Intact with TSD	scaffold473.0	68720	72106	TSDs	0.0602514	2.31736
Pbr46_IT90	Intact with TSD	15	18229486	18234178	TSDs	0.0849965	3.2691	scaffold00051_v1.0	Left
Pbr46_IT91	Intact with TSD	15	21378875	21387050	TSDs	0.0631953	2.43059	scaffold33391_v1.0	Left
Pbr46_IT92	Intact with TSD	15	26538655	26542801	TSDs	0.0484352	1.86289
Pbr46_IT93	Intact with TSD	15	32714423	32719458	TSDs	0.0563737	2.16822	scaffold00211_v1.0	Left
Pbr46_IT94	Intact with TSD	15	32775954	32787786	TSDs	0.0899955	3.46136	scaffold00211_v1.0	both	0.100206	3.85406	0.0397897	1.53037
Pbr46_IT95	Intact with TSD	15	35824860	35829947	TSDs	0.0433172	1.66604	scaffold00693_v1.0	Left
Pbr46_IT96	Intact with TSD	16	6532535	6537033	TSDs	0.0721541	2.77516
Pbr46_IT97	Intact with TSD	16	13097368	13107470	TSDs	0.0760144	2.92363
Pbr46_IT98	Intact with TSD	16	13300946	13306713	TSDs	0.0667106	2.56579
Pbr46_IT99	Intact with TSD	16	13442706	13451004	TSDs	0.0576257	2.21637
Pbr47_IT1	Intact with TSD	scaffold1242.0	73061	78000	TSDs	0.0580561	2.23293	scaffold00866_v1.0	Right
Pbr47_IT2	Intact with TSD	2	9509423	9516011	TSDs	0.0849688	3.26803
Pbr47_IT3	Intact with TSD	9	1545371	1550249	TSDs	0.0728728	2.8028
Pbr47_IT4	Intact with TSD	9	2031526	2036435	TSDs	0.0804341	3.09362
Pbr47_IT5	Intact with TSD	12	8930159	8935107	TSDs	0.0490559	1.88677	scaffold00866_v1.0	Left
Pbr48_IT1	Intact with TSD	scaffold1044.0	40901	49989	TSDs	0.0236621	0.910081
Pbr48_IT10	Intact with TSD	8	174872	183670	TSDs	0.00479139	0.184284
Pbr48_IT11	Intact with TSD	8	7694883	7703370	TSDs	0.0279331	1.07435
Pbr48_IT12	Intact with TSD	9	4806851	4825613	TSDs	0.0650785	2.50302	scaffold03842_v1.0	Left
Pbr48_IT13	Intact with TSD	13	12410715	12419677	TSDs	0.00955934	0.367667
Pbr48_IT14	Intact with TSD	14	6617510	6626673	TSDs	0.00211603	0.0813858
Pbr48_IT15	Intact with TSD	14	19979856	19989519	TSDs	0.0386655	1.48714
Pbr48_IT16	Intact with TSD	17	564999	573997	TSDs	0.051175	1.96827
Pbr48_IT2	Intact with TSD	scaffold1282.0	36519	45585	TSDs	0.0049775	0.191442
Pbr48_IT3	Intact with TSD	scaffold341.0	439451	448756	TSDs	0.011719	0.45073
Pbr48_IT4	Intact with TSD	scaffold503.0	13586	22490	TSDs	0.0248661	0.956389
Pbr48_IT5	Intact with TSD	scaffold848.0	162093	173084	TSDs	0.0410162	1.57755
Pbr48_IT6	Intact with TSD	2	2738781	2747753	TSDs	0.0111883	0.430318
Pbr48_IT7	Intact with TSD	4	8833004	8841418	TSDs	0.0355604	1.36771
Pbr48_IT8	Intact with TSD	4	11057839	11066590	TSDs	0.0324796	1.24922
Pbr48_IT9	Intact with TSD	5	6714019	6722706	TSDs	0.00437957	0.168445
Pbr49_IT1	Intact with TSD	scaffold1011.0	95884	101857	TSDs	0.0409379	1.57453
Pbr49_IT10	Intact with TSD	scaffold442.0	4984	12567	TSDs	0.0734399	2.82461
Pbr49_IT100	Intact with TSD	15	19162653	19169287	TSDs	0.147137	5.65911
Pbr49_IT101	Intact with TSD	15	26037830	26044701	TSDs	0.0908951	3.49597
Pbr49_IT102	Intact with TSD	15	32263409	32270601	TSDs	0.106866	4.11023	scaffold00943_v1.0	Left
Pbr49_IT103	Intact with TSD	15	37832984	37839922	TSDs	0.0948176	3.64683
Pbr49_IT104	Intact with TSD	15	40522689	40529999	TSDs	0.0698178	2.6853	scaffold00242_v1.0	Left
Pbr49_IT105	Intact with TSD	16	2100423	2107869	TSDs	0.106184	4.084	scaffold01331_v1.0	Left
Pbr49_IT106	Intact with TSD	16	8425715	8432526	TSDs	0.0617633	2.37551	scaffold00722_v1.0	Left
Pbr49_IT107	Intact with TSD	16	15205436	15212208	TSDs	0.127969	4.92189
Pbr49_IT108	Intact with TSD	16	15300191	15306963	TSDs	0.127969	4.92189
Pbr49_IT109	Intact with TSD	16	16488398	16497042	TSDs	0.0716963	2.75755	scaffold00511_v1.0	Left
Pbr49_IT11	Intact with TSD	scaffold442.0	4984	12567	TSDs	0.0734399	2.82461	scaffold03270_v1.0	Left
Pbr49_IT110	Intact with TSD	16	17790870	17798820	TSDs	0.110998	4.26914
Pbr49_IT111	Intact with TSD	16	17953715	17968027	TSDs	0.0760144	2.92363	scaffold77568_v1.0	Left
Pbr49_IT112	Intact with TSD	17	13765383	13773630	TSDs	0.0738301	2.83962
Pbr49_IT113	Intact with TSD	17	13822766	13831013	TSDs	0.0738301	2.83962
Pbr49_IT114	Intact with TSD	17	14464603	14472749	TSDs	0.0652585	2.50994
Pbr49_IT115	Intact with TSD	17	14551292	14559438	TSDs	0.0652585	2.50994
Pbr49_IT12	Intact with TSD	scaffold442.0	4984	12567	TSDs	0.0734399	2.82461
Pbr49_IT13	Intact with TSD	scaffold474.0	212708	220316	TSDs	0.0525822	2.02239	scaffold00627_v1.0	Left
Pbr49_IT14	Intact with TSD	scaffold503.0	264217	271235	TSDs	0.0731238	2.81245	scaffold00874_v1.0	both	0.0773556	2.97521	0.0201837	0.776295
Pbr49_IT15	Intact with TSD	scaffold544.0	264249	274388	TSDs	0.153947	5.92105
Pbr49_IT16	Intact with TSD	scaffold591.0	10407	17733	TSDs	0.127424	4.90093	scaffold00395_v1.0	Left
Pbr49_IT17	Intact with TSD	scaffold615.0.1	251466	258810	TSDs	0.0855499	3.29038
Pbr49_IT18	Intact with TSD	scaffold646.0	143478	151469	TSDs	0.0713763	2.74524
Pbr49_IT19	Intact with TSD	scaffold646.0	200015	208007	TSDs	0.0713763	2.74524	scaffold00315_v1.0	Left
Pbr49_IT2	Intact with TSD	scaffold1079.0	50845	58164	TSDs	0.101232	3.89352	scaffold24505_v1.0	Left
Pbr49_IT20	Intact with TSD	scaffold688.0	216111	221291	TSDs	0.116478	4.47992	scaffold03259_v1.0	Left
Pbr49_IT21	Intact with TSD	scaffold772.0	157153	163848	TSDs	0.132635	5.10134
Pbr49_IT22	Intact with TSD	scaffold772.0	157153	163848	TSDs	0.132635	5.10134
Pbr49_IT23	Intact with TSD	scaffold831.0	15216	17562	TSDs	0.0998582	3.8407	scaffold21740_v1.0	Left
Pbr49_IT24	Intact with TSD	1	5113628	5120977	TSDs	0.0879836	3.38398
Pbr49_IT25	Intact with TSD	1	8368552	8375418	TSDs	0.0989085	3.80417	scaffold00240_v1.0	Right
Pbr49_IT26	Intact with TSD	2	495973	502670	TSDs	0.116111	4.46581	scaffold00720_v1.0	Right
Pbr49_IT27	Intact with TSD	2	1505357	1514898	TSDs	0.0753772	2.89912
Pbr49_IT28	Intact with TSD	2	3657925	3666243	TSDs	0.0506216	1.94699	scaffold00001_v1.0	Left
Pbr49_IT29	Intact with TSD	2	6773117	6776728	TSDs	0.0750626	2.88702	scaffold00638_v1.0	Left
Pbr49_IT3	Intact with TSD	scaffold1224.0.1	25311	31712	TSDs	0.138467	5.32567
Pbr49_IT30	Intact with TSD	2	7505983	7513418	TSDs	0.103167	3.96795
Pbr49_IT31	Intact with TSD	3	645862	652783	TSDs	0.0908951	3.49597	scaffold01189_v1.0	Left
Pbr49_IT32	Intact with TSD	3	2591297	2603900	TSDs	0.137349	5.28264
Pbr49_IT33	Intact with TSD	3	5807292	5814577	TSDs	0.101277	3.89528	scaffold53924_v1.0	Right
Pbr49_IT34	Intact with TSD	3	12276106	12283097	TSDs	0.0732289	2.81649	scaffold16116_v1.0	Left
Pbr49_IT35	Intact with TSD	3	17146293	17153394	TSDs	0.0731238	2.81245	scaffold00874_v1.0	Left
Pbr49_IT36	Intact with TSD	3	24004366	24011729	TSDs	0.057121	2.19696	scaffold39733_v1.0	Left
Pbr49_IT37	Intact with TSD	3	24164743	24172057	TSDs	0.0625362	2.40524
Pbr49_IT38	Intact with TSD	3	26700353	26707516	TSDs	0.104517	4.01987	scaffold44641_v1.0	Left
Pbr49_IT39	Intact with TSD	4	6319339	6326689	TSDs	0.107326	4.12791
Pbr49_IT4	Intact with TSD	scaffold1293.0	23589	31967	TSDs	0.137962	5.30622
Pbr49_IT40	Intact with TSD	4	7785081	7796945	TSDs	0.139204	5.35401
Pbr49_IT41	Intact with TSD	4	7865312	7877273	TSDs	0.139204	5.35401
Pbr49_IT42	Intact with TSD	5	2516956	2523357	TSDs	0.134203	5.16166	scaffold00186_v1.0	Left
Pbr49_IT43	Intact with TSD	5	15054485	15056830	TSDs	0.104517	4.01987
Pbr49_IT44	Intact with TSD	6	8582495	8589785	TSDs	0.0911836	3.50706	scaffold37503_v1.0	Left
Pbr49_IT45	Intact with TSD	6	11590320	11605480	TSDs	0.0863282	3.32031	scaffold00941_v1.0	Left
Pbr49_IT46	Intact with TSD	6	22030665	22037952	TSDs	0.115119	4.42766
Pbr49_IT47	Intact with TSD	7	6259910	6266205	TSDs	0.131758	5.06761
Pbr49_IT48	Intact with TSD	7	7898870	7913194	TSDs	0.108788	4.18414
Pbr49_IT49	Intact with TSD	7	8033700	8047640	TSDs	0.108788	4.18414
Pbr49_IT5	Intact with TSD	scaffold1472.0	2381	8377	TSDs	0.0721915	2.7766
Pbr49_IT50	Intact with TSD	8	1637114	1644585	TSDs	0.12386	4.76386	scaffold05105_v1.0	Right
Pbr49_IT51	Intact with TSD	8	1934026	1942078	TSDs	0.0527958	2.03061	scaffold00203_v1.0	both	0.0521733	2.00667	0.0218165	0.839095
Pbr49_IT52	Intact with TSD	8	6396312	6401507	TSDs	0.151776	5.83755
Pbr49_IT53	Intact with TSD	8	6955302	6962746	TSDs	0.100294	3.85747	scaffold02691_v1.0	Left
Pbr49_IT54	Intact with TSD	8	9002194	9004738	TSDs	0.0853192	3.28151	scaffold04023_v1.0	Left
Pbr49_IT55	Intact with TSD	8	14081541	14082927	TSDs	0.0825007	3.1731
Pbr49_IT56	Intact with TSD	8	14083798	14085251	TSDs	0.0949067	3.65026
Pbr49_IT57	Intact with TSD	9	3224449	3232893	TSDs	0.0791302	3.04347	scaffold00125_v1.0	Left
Pbr49_IT58	Intact with TSD	9	4953140	4960661	TSDs	0.108257	4.16372
Pbr49_IT59	Intact with TSD	9	6058191	6067395	TSDs	0.080692	3.10354	scaffold00747_v1.0	Left
Pbr49_IT6	Intact with TSD	scaffold1647.0	3760	11765	TSDs	0.110525	4.25096	scaffold00336_v1.0	Left
Pbr49_IT60	Intact with TSD	9	8065450	8073081	TSDs	0.137527	5.2895	scaffold65267_v1.0	Left
Pbr49_IT61	Intact with TSD	9	11190639	11197970	TSDs	0.0965016	3.7116
Pbr49_IT62	Intact with TSD	9	12069151	12078091	TSDs	0.147137	5.65911	scaffold00858_v1.0	both	0.148472	5.71048	0.0548159	2.1083
Pbr49_IT63	Intact with TSD	9	12200409	12205050	TSDs	0.0641416	2.46699	scaffold02104_v1.0	Left
Pbr49_IT64	Intact with TSD	10	9077817	9084810	TSDs	0.0912727	3.51049	scaffold00065_v1.0	Left
Pbr49_IT65	Intact with TSD	10	9093112	9100318	TSDs	0.068412	2.63123	scaffold00065_v1.0	Left
Pbr49_IT66	Intact with TSD	10	16245043	16252187	TSDs	0.100149	3.85187	scaffold02146_v1.0	Left
Pbr49_IT67	Intact with TSD	10	17368080	17375676	TSDs	0.168634	6.48593	scaffold00295_v1.0	Left
Pbr49_IT68	Intact with TSD	10	17523537	17531133	TSDs	0.168634	6.48593	scaffold00295_v1.0	both	0.154101	5.92694	0.0505101	1.9427
Pbr49_IT69	Intact with TSD	10	18862453	18877244	TSDs	0.11493	4.42039	scaffold00775_v1.0	Left
Pbr49_IT7	Intact with TSD	scaffold235.0	446653	453194	TSDs	0.122364	4.7063	scaffold01820_v1.0	Left
Pbr49_IT70	Intact with TSD	10	21249564	21255336	TSDs	0.119602	4.60007
Pbr49_IT71	Intact with TSD	10	23786621	23792657	TSDs	0.114629	4.40882	scaffold01259_v1.0	Left
Pbr49_IT72	Intact with TSD	10	24548441	24556046	TSDs	0.0887109	3.41196
Pbr49_IT73	Intact with TSD	10	26141621	26148930	TSDs	0.078332	3.01277
Pbr49_IT74	Intact with TSD	11	6369006	6376298	TSDs	0.128253	4.9328	scaffold00597_v1.0	Left
Pbr49_IT75	Intact with TSD	11	9808204	9814402	TSDs	0.0969088	3.72726
Pbr49_IT76	Intact with TSD	11	9912845	9920195	TSDs	0.0701059	2.69638	scaffold01997_v1.0	Left
Pbr49_IT77	Intact with TSD	11	10579589	10586532	TSDs	0.0791302	3.04347
Pbr49_IT78	Intact with TSD	11	15049403	15060435	TSDs	0.109131	4.19733	scaffold02344_v1.0	Left
Pbr49_IT79	Intact with TSD	11	16473825	16481035	TSDs	0.103613	3.98511	scaffold00992_v1.0	Left
Pbr49_IT8	Intact with TSD	scaffold343.0	432140	439401	TSDs	0.0703965	2.70756
Pbr49_IT80	Intact with TSD	11	16733846	16742384	TSDs	0.0287116	1.10429	scaffold01547_v1.0	Left
Pbr49_IT81	Intact with TSD	11	19149437	19156529	TSDs	0.10142	3.90077	scaffold00597_v1.0	Left
Pbr49_IT82	Intact with TSD	11	20416268	20426578	TSDs	0.0440714	1.69505	scaffold138918_v1.0	Left
Pbr49_IT83	Intact with TSD	11	22666694	22674198	TSDs	0.102286	3.93407	scaffold00409_v1.0	Left
Pbr49_IT84	Intact with TSD	12	1817344	1825281	TSDs	0.13858	5.33001	scaffold00491_v1.0	both	0.128863	4.95626	0.024559	0.944579
Pbr49_IT85	Intact with TSD	12	5176636	5178425	TSDs	0.0741344	2.85132	scaffold01716_v1.0	Left
Pbr49_IT86	Intact with TSD	12	20962445	20969590	TSDs	0.133873	5.14897	scaffold01977_v1.0	Left
Pbr49_IT87	Intact with TSD	13	5116281	5120227	TSDs	0.0657956	2.5306
Pbr49_IT88	Intact with TSD	13	5493638	5501449	TSDs	0.0747506	2.87502
Pbr49_IT89	Intact with TSD	13	5921049	5934167	TSDs	0.0801831	3.08397	scaffold00086_v1.0	Left
Pbr49_IT9	Intact with TSD	scaffold384.0	244507	251891	TSDs	0.121301	4.66543	scaffold00248_v1.0	Left
Pbr49_IT90	Intact with TSD	13	6252522	6258583	TSDs	0.104975	4.03748	scaffold00095_v1.0	Left
Pbr49_IT91	Intact with TSD	13	8995798	9000707	TSDs	0.0708073	2.72336
Pbr49_IT92	Intact with TSD	13	11583084	11587219	TSDs	0.0744412	2.86312	scaffold00573_v1.0	both	0.0882998	3.39615	0.0318287	1.22418
Pbr49_IT93	Intact with TSD	13	11943299	11950228	TSDs	0.100915	3.88136	scaffold00418_v1.0	Left
Pbr49_IT94	Intact with TSD	14	1670446	1677812	TSDs	0.0698178	2.6853	scaffold00002_v1.0	Left
Pbr49_IT95	Intact with TSD	14	4502093	4510370	TSDs	0.0506216	1.94699	scaffold00001_v1.0	Left
Pbr49_IT96	Intact with TSD	14	5633736	5641002	TSDs	0.0981512	3.77505
Pbr49_IT97	Intact with TSD	15	9614724	9620315	TSDs	0.0686193	2.6392	scaffold00791_v1.0	Left
Pbr49_IT98	Intact with TSD	15	17875210	17883076	TSDs	0.0879668	3.38334	scaffold00051_v1.0	Left
Pbr49_IT99	Intact with TSD	15	18281399	18288097	TSDs	0.137349	5.28264
Pbr5_IT1	Intact with TSD	6	12555836	12561105	TSDs	0.0591439	2.27477
Pbr5_IT2	Intact with TSD	6	12626526	12631811	TSDs	0.0591439	2.27477
Pbr5_IT3	Intact with TSD	16	5866652	5873747	TSDs	0.0711433	2.73628	scaffold02312_v1.0	Left
Pbr50_IT1	Intact with TSD	2	7581449	7586867	TSDs	0.0104168	0.400647
Pbr50_IT2	Intact with TSD	2	11555885	11561237	TSDs	0.00773203	0.297386
Pbr50_IT3	Intact with TSD	3	10247187	10252628	TSDs	0.0116734	0.448976
Pbr50_IT4	Intact with TSD	5	17781438	17786818	TSDs	0.00741662	0.285255
Pbr50_IT5	Intact with TSD	15	20327136	20332587	TSDs	0	0
Pbr51_IT1	Intact with TSD	7	1951710	1954035	TSDs	0.0320049	1.23096	scaffold01916_v1.0	Left
Pbr51_IT2	Intact with TSD	7	2387689	2389751	TSDs	0.062423	2.40088	scaffold00426_v1.0	Left
Pbr51_IT3	Intact with TSD	7	2804286	2806186	TSDs	0.0457541	1.75977	scaffold00303_v1.0	Left
Pbr51_IT4	Intact with TSD	15	782277	784635	TSDs	0.0413328	1.58972	scaffold00020_v1.0	Left
Pbr51_IT5	Intact with TSD	15	24148460	24150793	TSDs	0.0574051	2.20789	scaffold00955_v1.0	Left
Pbr52_IT1	Intact with TSD	1	10660000	10665053	TSDs	0.0146704	0.564246
Pbr52_IT2	Intact with TSD	3	1925467	1930529	TSDs	0.0123867	0.476413
Pbr52_IT3	Intact with TSD	3	16397111	16402234	TSDs	0.030004	1.154
Pbr52_IT4	Intact with TSD	7	4732941	4740376	TSDs	0.052286	2.011	scaffold74778_v1.0	Left
Pbr52_IT5	Intact with TSD	9	3889732	3894791	TSDs	0.00240192	0.0923817
Pbr52_IT6	Intact with TSD	10	176470	181580	TSDs	0.0111942	0.430548
Pbr52_IT7	Intact with TSD	10	18698740	18703792	TSDs	0.019577	0.75296
Pbr52_IT8	Intact with TSD	12	1005590	1010638	TSDs	0.00731713	0.281428
Pbr52_IT9	Intact with TSD	12	13098432	13103451	TSDs	0.010042	0.38623
Pbr53_IT1	Intact with TSD	scaffold791.0	48181	54117	TSDs	0	0
Pbr53_IT2	Intact with TSD	2	16247971	16253542	TSDs	0.030461	1.17158
Pbr53_IT3	Intact with TSD	8	16216808	16228289	TSDs	0.00878487	0.33788
Pbr53_IT4	Intact with TSD	8	16270596	16282015	TSDs	0.00878487	0.33788
Pbr54_IT1	Intact with TSD	scaffold684.0	37831	42639	TSDs	0.0131008	0.503876
Pbr54_IT2	Intact with TSD	1	6496520	6501307	TSDs	0.0405504	1.55963
Pbr54_IT3	Intact with TSD	8	14679466	14683425	TSDs	0.0277168	1.06603	scaffold00333_v1.0	Left
Pbr55_IT1	Intact with TSD	5	27863937	27870183	TSDs	0.0217407	0.836179
Pbr55_IT2	Intact with TSD	6	22043764	22049987	TSDs	0.0299349	1.15134
Pbr55_IT3	Intact with TSD	15	12946311	12947665	TSDs	0.0318273	1.22413
Pbr55_IT4	Intact with TSD	17	4403565	4409810	TSDs	0.0228676	0.879524
Pbr56_IT1	Intact with TSD	scaffold1187.0.1	26394	34137	TSDs	0.0774882	2.98032
Pbr56_IT2	Intact with TSD	12	14240575	14248176	TSDs	0.0673529	2.5905	scaffold01505_v1.0	Left
Pbr57_IT1	Intact with TSD	scaffold637.0	55906	59140	TSDs	0.00752263	0.289332
Pbr57_IT2	Intact with TSD	1	609051	612271	TSDs	0.00902267	0.347026
Pbr57_IT3	Intact with TSD	3	14332462	14335682	TSDs	0.00605758	0.232984
Pbr57_IT4	Intact with TSD	14	14573720	14576834	TSDs	0.00752263	0.289332
Pbr58_IT1	Intact with TSD	4	12990379	12995027	TSDs	0.0759637	2.92168	scaffold00629_v1.0	Left
Pbr58_IT2	Intact with TSD	8	12446342	12451017	TSDs	0.0312953	1.20366	scaffold00050_v1.0	Left
Pbr58_IT3	Intact with TSD	13	12204846	12209622	TSDs	0.0527958	2.03061
Pbr58_IT4	Intact with TSD	16	10731965	10736501	TSDs	0.0681376	2.62068
Pbr59_IT1	Intact with TSD	2	14522802	14528136	TSDs	0.0296617	1.14083	scaffold00076_v1.0	Left
Pbr59_IT2	Intact with TSD	12	11596172	11601407	TSDs	0.0412948	1.58826	scaffold02408_v1.0	Left
Pbr6_IT1	Intact with TSD	6	20099448	20103029	TSDs	0	0
Pbr6_IT2	Intact with TSD	12	6419382	6425008	TSDs	0	0
Pbr6_IT3	Intact with TSD	15	30559580	30561423	TSDs	0.00384124	0.14774
Pbr60_IT1	Intact with TSD	scaffold350.0	19871	27349	TSDs	0.0177523	0.682781
Pbr60_IT2	Intact with TSD	3	18625339	18631225	TSDs	0.00874645	0.336402
Pbr61_IT1	Intact with TSD	1	1017851	1021985	TSDs	0.071568	2.75261	scaffold00334_v1.0	Left
Pbr61_IT2	Intact with TSD	10	9419225	9433528	TSDs	0.0799789	3.07611	scaffold00065_v1.0	Left
Pbr62_IT1	Intact with TSD	scaffold1073.0	70077	72125	TSDs	0.00374767	0.144141
Pbr62_IT2	Intact with TSD	3	18760692	18762683	TSDs	0.0168546	0.648255
Pbr62_IT3	Intact with TSD	10	25446569	25448803	TSDs	0.0355096	1.36575
Pbr63_IT1	Intact with TSD	scaffold119.0	234317	238161	TSDs	0.00847946	0.326133
Pbr63_IT2	Intact with TSD	scaffold119.0	798511	802477	TSDs	0.00338029	0.130011
Pbr63_IT3	Intact with TSD	scaffold1328.0	6889	36243	TSDs	0.0276211	1.06235
Pbr63_IT4	Intact with TSD	scaffold673.0	171209	174808	TSDs	0.0205141	0.789004
Pbr63_IT5	Intact with TSD	2	12482169	12486172	TSDs	0.0448698	1.72576	scaffold22214_v1.0	Left
Pbr63_IT6	Intact with TSD	17	8166889	8177827	TSDs	0.0582464	2.24024	scaffold05581_v1.0	Left
Pbr64_IT1	Intact with TSD	scaffold638.0	37230	44181	TSDs	0.0969088	3.72726	scaffold59375_v1.0	Left
Pbr64_IT2	Intact with TSD	5	1839179	1843953	TSDs	0.111539	4.28997	scaffold00726_v1.0	Left
Pbr64_IT3	Intact with TSD	5	23454907	23457742	TSDs	0.0683177	2.6276	scaffold01803_v1.0	Left
Pbr64_IT4	Intact with TSD	8	1128036	1142564	TSDs	0.0775598	2.98307
Pbr64_IT5	Intact with TSD	13	14018980	14032306	TSDs	0.135735	5.22058	scaffold00052_v1.0	Left
Pbr64_IT6	Intact with TSD	16	11421203	11429155	TSDs	0.140082	5.38777	scaffold00107_v1.0	Right
Pbr65_IT1	Intact with TSD	4	1119156	1121689	TSDs	0.0790204	3.03925
Pbr65_IT2	Intact with TSD	4	1331719	1334252	TSDs	0.0836644	3.21786	scaffold00103_v1.0	Left
Pbr65_IT3	Intact with TSD	10	10276642	10279210	TSDs	0.079721	3.06619
Pbr66_IT1	Intact with TSD	scaffold771.0	21331	24622	TSDs	0.101244	3.89399	scaffold03178_v1.0	both	0.102151	3.92889	0.0245135	0.942827
Pbr66_IT2	Intact with TSD	6	2783636	2785061	TSDs	0.0509534	1.95975	scaffold00735_v1.0	Left
Pbr66_IT3	Intact with TSD	8	327331	328436	TSDs	0.102844	3.95552
Pbr66_IT4	Intact with TSD	8	364003	365450	TSDs	0.0910206	3.50079
Pbr66_IT5	Intact with TSD	15	17507154	17508941	TSDs	0.0425269	1.63565	scaffold125066_v1.0	Left
Pbr66_IT6	Intact with TSD	17	8157313	8159243	TSDs	0.0447894	1.72267
Pbr67_IT1	Intact with TSD	scaffold730.0	156814	159641	TSDs	0.0891459	3.42869
Pbr67_IT2	Intact with TSD	3	11170096	11175156	TSDs	0.0986728	3.79511	scaffold01321_v1.0	Left
Pbr67_IT3	Intact with TSD	3	11390393	11395453	TSDs	0.0986728	3.79511	scaffold01321_v1.0	Right
Pbr67_IT4	Intact with TSD	11	8942653	8945229	TSDs	0.0969088	3.72726
Pbr67_IT5	Intact with TSD	11	9070737	9073313	TSDs	0.0969088	3.72726
Pbr67_IT6	Intact with TSD	16	5755423	5762481	TSDs	0.0710998	2.73461	scaffold11680_v1.0	Left
Pbr68_IT1	Intact with TSD	12	4741208	4745751	TSDs	0.0415811	1.59927	scaffold02247_v1.0	Left
Pbr68_IT2	Intact with TSD	14	7085209	7090282	TSDs	0.063418	2.43916	scaffold06764_v1.0	Left
Pbr68_IT3	Intact with TSD	14	8282687	8292425	TSDs	0.0562324	2.16279	scaffold00782_v1.0	Left
Pbr69_IT1	Intact with TSD	15	28114171	28119406	TSDs	0.00837998	0.322307
Pbr69_IT2	Intact with TSD	17	21365721	21370995	TSDs	0.00770225	0.29624
Pbr7_IT1	Intact with TSD	scaffold791.0	8651	12408	TSDs	0	0
Pbr7_IT2	Intact with TSD	1	5048982	5054184	TSDs	0	0
Pbr7_IT3	Intact with TSD	8	16219860	16225422	TSDs	0.020354	0.782847
Pbr7_IT4	Intact with TSD	8	16273463	16279025	TSDs	0.020354	0.782847
Pbr7_IT5	Intact with TSD	17	12008884	12015155	TSDs	0.019331	0.743499
Pbr70_IT1	Intact with TSD	scaffold588.0	54436	60759	TSDs	0.0507886	1.95341
Pbr70_IT2	Intact with TSD	scaffold588.0	139240	145551	TSDs	0.0276645	1.06402
Pbr70_IT3	Intact with TSD	3	22755719	22762138	TSDs	0.00225564	0.0867554
Pbr70_IT4	Intact with TSD	6	5934605	5941001	TSDs	0.0180732	0.695122
Pbr71_IT1	Intact with TSD	3	10442608	10447631	TSDs	0.0763869	2.93796	scaffold03809_v1.0	Left
Pbr71_IT2	Intact with TSD	15	29434657	29439755	TSDs	0.0794861	3.05716	scaffold03809_v1.0	Right
Pbr72_IT1	Intact with TSD	scaffold1112.0	43661	48629	TSDs	0.0290359	1.11676	scaffold00971_v1.0	Left
Pbr72_IT2	Intact with TSD	scaffold711.0	188117	195225	TSDs	0.0370862	1.42639
Pbr72_IT3	Intact with TSD	7	5281573	5287916	TSDs	0.0558244	2.14709	scaffold01154_v1.0	Left
Pbr72_IT4	Intact with TSD	7	5470396	5476739	TSDs	0.0558244	2.14709	scaffold04317_v1.0	Left
Pbr72_IT5	Intact with TSD	15	26692030	26699048	TSDs	0.0616786	2.37225
Pbr73_IT1	Intact with TSD	scaffold1187.0.1	49242	64451	TSDs	0.117298	4.51148	scaffold01505_v1.0	Left
Pbr73_IT10	Intact with TSD	scaffold773.0	96942	103286	TSDs	0.100046	3.84791	scaffold01144_v1.0	Left
Pbr73_IT11	Intact with TSD	scaffold773.0	96942	103286	TSDs	0.100046	3.84791
Pbr73_IT12	Intact with TSD	2	18148099	18155978	TSDs	0.0985609	3.7908	scaffold00004_v1.0	Left
Pbr73_IT13	Intact with TSD	3	7631745	7640774	TSDs	0.106348	4.09032	scaffold01221_v1.0	Left
Pbr73_IT14	Intact with TSD	3	8235784	8248157	TSDs	0.104208	4.00801
Pbr73_IT15	Intact with TSD	8	2911660	2919767	TSDs	0.0955711	3.67581
Pbr73_IT16	Intact with TSD	8	6903302	6911114	TSDs	0.0927218	3.56622
Pbr73_IT17	Intact with TSD	9	7790942	7801500	TSDs	0.0868662	3.34101
Pbr73_IT18	Intact with TSD	10	10847811	10856272	TSDs	0.110213	4.23897	scaffold01294_v1.0	Right
Pbr73_IT19	Intact with TSD	10	18165141	18172503	TSDs	0.0739251	2.84327
Pbr73_IT2	Intact with TSD	scaffold1546.0	5564	19852	TSDs	0.0973587	3.74457	scaffold00220_v1.0	Left
Pbr73_IT20	Intact with TSD	10	25221323	25242255	TSDs	0.0816706	3.14118
Pbr73_IT21	Intact with TSD	11	26083177	26090996	TSDs	0.107725	4.14327	scaffold00031_v1.0	Left
Pbr73_IT22	Intact with TSD	11	27266798	27280331	TSDs	0.0767385	2.95148	scaffold00113_v1.0	Left
Pbr73_IT23	Intact with TSD	11	30064188	30074160	TSDs	0.0941588	3.62149
Pbr73_IT24	Intact with TSD	13	6497493	6508055	TSDs	0.0914608	3.51772	scaffold01226_v1.0	Left
Pbr73_IT25	Intact with TSD	13	11069056	11078044	TSDs	0.0927679	3.568	scaffold00323_v1.0	Right
Pbr73_IT26	Intact with TSD	14	8457245	8475138	TSDs	0.0903144	3.47363	scaffold00946_v1.0	Left
Pbr73_IT27	Intact with TSD	14	8613293	8620976	TSDs	0.0748617	2.8793	scaffold45677_v1.0	Left
Pbr73_IT28	Intact with TSD	14	15784607	15795644	TSDs	0.0463343	1.78209	scaffold00371_v1.0	Left
Pbr73_IT29	Intact with TSD	14	19742396	19762666	TSDs	0.104706	4.02714	scaffold00456_v1.0	Left
Pbr73_IT3	Intact with TSD	scaffold331.0	228160	240414	TSDs	0.0818913	3.14966
Pbr73_IT30	Intact with TSD	15	15294862	15309418	TSDs	0.0838711	3.22581
Pbr73_IT31	Intact with TSD	15	19140294	19149937	TSDs	0.0850417	3.27083	scaffold00029_v1.0	Left
Pbr73_IT32	Intact with TSD	15	28558827	28569086	TSDs	0.0922537	3.54822	scaffold00833_v1.0	Left
Pbr73_IT33	Intact with TSD	16	8512481	8523045	TSDs	0.0943556	3.62906	scaffold01226_v1.0	both	0.0955342	3.67439	0.0401161	1.54293
Pbr73_IT4	Intact with TSD	scaffold331.0	228160	240414	TSDs	0.0721117	2.77353
Pbr73_IT5	Intact with TSD	scaffold400.0	108893	119696	TSDs	0.100993	3.88433
Pbr73_IT6	Intact with TSD	scaffold522.0.1	22712	38537	TSDs	0.109044	4.19399
Pbr73_IT7	Intact with TSD	scaffold570.0	192600	203161	TSDs	0.0801129	3.08126
Pbr73_IT8	Intact with TSD	scaffold730.0	171147	181531	TSDs	0.0937298	3.60499	scaffold01620_v1.0	Left
Pbr73_IT9	Intact with TSD	scaffold734.0	174605	200615	TSDs	0.0943315	3.62813
Pbr74_IT1	Intact with TSD	scaffold509.0	253936	258613	TSDs	0.0241123	0.927396
Pbr74_IT2	Intact with TSD	2	4621782	4626479	TSDs	0.0139215	0.535443
Pbr74_IT3	Intact with TSD	5	5750416	5755089	TSDs	0	0
Pbr74_IT4	Intact with TSD	6	16868161	16873355	TSDs	0.0200012	0.769276
Pbr74_IT5	Intact with TSD	6	19436597	19441265	TSDs	0.0337515	1.29813
Pbr74_IT6	Intact with TSD	10	7508360	7513033	TSDs	0	0
Pbr74_IT7	Intact with TSD	10	23526037	23530680	TSDs	0.023704	0.911692
Pbr74_IT8	Intact with TSD	15	39171666	39176363	TSDs	0.0104168	0.400647
Pbr74_IT9	Intact with TSD	17	15364218	15369244	TSDs	0.0383805	1.47617
Pbr75_IT1	Intact with TSD	scaffold1243.0	39969	45314	TSDs	0.0705217	2.71237	scaffold00001_v1.0	Left
Pbr75_IT2	Intact with TSD	14	1014334	1019691	TSDs	0.0592413	2.27851	scaffold00001_v1.0	Left
Pbr76_IT1	Intact with TSD	scaffold195.0	190025	195927	TSDs	0.00536675	0.206413
Pbr76_IT10	Intact with TSD	1	1613204	1618914	TSDs	0	0
Pbr76_IT11	Intact with TSD	1	6482214	6488146	TSDs	0.0161731	0.622044
Pbr76_IT12	Intact with TSD	2	10994622	11000614	TSDs	0.00539571	0.207527
Pbr76_IT13	Intact with TSD	2	12141289	12147198	TSDs	0	0
Pbr76_IT14	Intact with TSD	2	14432948	14437789	TSDs	0.049742	1.91315
Pbr76_IT15	Intact with TSD	3	13225079	13231002	TSDs	0	0
Pbr76_IT16	Intact with TSD	3	14043426	14049480	TSDs	0.00267857	0.103022
Pbr76_IT17	Intact with TSD	4	1126518	1132478	TSDs	0.0938724	3.61048	scaffold00103_v1.0	Left
Pbr76_IT18	Intact with TSD	4	1320930	1326890	TSDs	0.0938724	3.61048	scaffold00103_v1.0	Left
Pbr76_IT19	Intact with TSD	5	6490787	6496784	TSDs	0.0584884	2.24956
Pbr76_IT2	Intact with TSD	scaffold327.0.1	56625	62603	TSDs	0.0426655	1.64098
Pbr76_IT20	Intact with TSD	5	14302503	14308437	TSDs	0.0366821	1.41085
Pbr76_IT21	Intact with TSD	6	7586757	7592645	TSDs	0.0054103	0.208089
Pbr76_IT22	Intact with TSD	7	630695	636605	TSDs	0	0
Pbr76_IT23	Intact with TSD	8	5931265	5937289	TSDs	0.0219394	0.843823
Pbr76_IT24	Intact with TSD	8	8856113	8862055	TSDs	0.0434005	1.66925
Pbr76_IT25	Intact with TSD	9	185785	191713	TSDs	0.0272448	1.04788
Pbr76_IT26	Intact with TSD	10	23893159	23899173	TSDs	0.0397971	1.53066
Pbr76_IT27	Intact with TSD	11	847813	853763	TSDs	0.00831033	0.319628
Pbr76_IT28	Intact with TSD	11	20932824	20938747	TSDs	0	0
Pbr76_IT29	Intact with TSD	15	2048314	2054242	TSDs	0.00804297	0.309345
Pbr76_IT3	Intact with TSD	scaffold327.0.1	171881	177796	TSDs	0.0426655	1.64098
Pbr76_IT30	Intact with TSD	15	2739438	2745371	TSDs	0.00276753	0.106443
Pbr76_IT31	Intact with TSD	15	8114801	8120852	TSDs	0.00274474	0.105567
Pbr76_IT32	Intact with TSD	15	8238575	8244600	TSDs	0.00274474	0.105567
Pbr76_IT33	Intact with TSD	15	11368663	11374680	TSDs	0.0189541	0.729003
Pbr76_IT34	Intact with TSD	15	26307106	26313171	TSDs	0.0267886	1.03033
Pbr76_IT35	Intact with TSD	15	32551358	32557420	TSDs	0.0107432	0.413202
Pbr76_IT36	Intact with TSD	17	9596594	9602546	TSDs	0.0134533	0.517434
Pbr76_IT37	Intact with TSD	17	11590771	11596819	TSDs	0.0333388	1.28226
Pbr76_IT4	Intact with TSD	scaffold350.0	64668	70589	TSDs	0.0354934	1.36513
Pbr76_IT5	Intact with TSD	scaffold541.0	231442	237379	TSDs	0	0
Pbr76_IT6	Intact with TSD	scaffold688.0	48406	54372	TSDs	0	0
Pbr76_IT7	Intact with TSD	scaffold701.0	182851	188834	TSDs	0.0105173	0.40451
Pbr76_IT8	Intact with TSD	scaffold910.0	97030	102750	TSDs	0.00277521	0.106739
Pbr76_IT9	Intact with TSD	scaffold910.0	97030	102750	TSDs	0.00277521	0.106739
Pbr77_IT1	Intact with TSD	scaffold1008.0	92657	97431	TSDs	0.0168546	0.648255
Pbr77_IT10	Intact with TSD	11	16069915	16074754	TSDs	0.0168546	0.648255
Pbr77_IT2	Intact with TSD	scaffold119.0	374567	379337	TSDs	0	0
Pbr77_IT3	Intact with TSD	scaffold119.0	657993	662733	TSDs	0	0
Pbr77_IT4	Intact with TSD	scaffold1333.0	27717	32627	TSDs	0	0
Pbr77_IT5	Intact with TSD	2	10669548	10674456	TSDs	0.0056075	0.215673
Pbr77_IT6	Intact with TSD	2	11415330	11420070	TSDs	0.0283052	1.08866
Pbr77_IT7	Intact with TSD	11	3804080	3809026	TSDs	0.0111319	0.428151
Pbr77_IT8	Intact with TSD	11	4639580	4644630	TSDs	0	0
Pbr77_IT9	Intact with TSD	11	16032370	16037300	TSDs	0.00557623	0.214471
Pbr78_IT1	Intact with TSD	scaffold1217.0	84242	86745	TSDs	0.0671374	2.58221	scaffold03760_v1.0	Left
Pbr78_IT10	Intact with TSD	9	18850713	18852240	TSDs	0.0397305	1.5281
Pbr78_IT11	Intact with TSD	12	21070688	21102392	TSDs	0	0
Pbr78_IT12	Intact with TSD	16	1919001	1921096	TSDs	0.0283626	1.09087
Pbr78_IT13	Intact with TSD	16	2027569	2029664	TSDs	0.0283626	1.09087
Pbr78_IT14	Intact with TSD	16	20381585	20383288	TSDs	0.0314473	1.20951	scaffold01921_v1.0	Left
Pbr78_IT2	Intact with TSD	scaffold1217.0	84242	86745	TSDs	0.0671374	2.58221
Pbr78_IT3	Intact with TSD	scaffold343.0	327494	328871	TSDs	0.0394828	1.51857	scaffold00262_v1.0	Left
Pbr78_IT4	Intact with TSD	scaffold343.0	324861	326974	TSDs	0.0462007	1.77695	scaffold00262_v1.0	Left
Pbr78_IT5	Intact with TSD	scaffold343.0	324861	326974	TSDs	0.0462007	1.77695
Pbr78_IT6	Intact with TSD	scaffold343.0	327494	328871	TSDs	0.078314	3.01208	scaffold00262_v1.0	both	0.0501392	1.92843	0.0177074	0.681054
Pbr78_IT7	Intact with TSD	5	1036254	1037736	TSDs	0.0742178	2.85453	scaffold00559_v1.0	Left
Pbr78_IT8	Intact with TSD	5	4635619	4637567	TSDs	0.0426078	1.63876	scaffold00733_v1.0	Left
Pbr78_IT9	Intact with TSD	6	7733817	7735339	TSDs	0.0795447	3.05941
Pbr79_IT1	Intact with TSD	scaffold1548.0	12754	20276	TSDs	0.0121019	0.465458
Pbr79_IT10	Intact with TSD	4	2970687	2976059	TSDs	0.0252539	0.971303
Pbr79_IT11	Intact with TSD	4	7274646	7282177	TSDs	0.0328077	1.26183
Pbr79_IT12	Intact with TSD	5	8149080	8156349	TSDs	0.0309049	1.18865
Pbr79_IT13	Intact with TSD	5	9618231	9623259	TSDs	0.201441	7.74772
Pbr79_IT14	Intact with TSD	5	23250351	23274266	TSDs	0	0
Pbr79_IT15	Intact with TSD	5	28372548	28382945	TSDs	0.0278933	1.07282
Pbr79_IT16	Intact with TSD	6	19037285	19042716	TSDs	0.0404235	1.55475
Pbr79_IT17	Intact with TSD	8	8977834	8983807	TSDs	0.0303276	1.16645
Pbr79_IT18	Intact with TSD	9	2210030	2220986	TSDs	0.0796553	3.06367
Pbr79_IT19	Intact with TSD	10	15838291	15849347	TSDs	0.0178855	0.687902
Pbr79_IT2	Intact with TSD	scaffold1635.0	1759	13456	TSDs	0.119587	4.59949
Pbr79_IT20	Intact with TSD	11	9836794	9847697	TSDs	0.0519611	1.9985	scaffold00336_v1.0	Left
Pbr79_IT21	Intact with TSD	15	27881653	27892693	TSDs	0.0415948	1.5998	scaffold03181_v1.0	Left
Pbr79_IT22	Intact with TSD	16	12319072	12325067	TSDs	0.0816479	3.1403
Pbr79_IT23	Intact with TSD	17	22751220	22761726	TSDs	0.012203	0.469347
Pbr79_IT3	Intact with TSD	scaffold331.0	385646	393409	TSDs	0.0836644	3.21786	scaffold01178_v1.0	Left
Pbr79_IT4	Intact with TSD	scaffold331.0	385646	393409	TSDs	0.00265018	0.10193
Pbr79_IT5	Intact with TSD	scaffold341.0	121672	132727	TSDs	0.0345967	1.33064
Pbr79_IT6	Intact with TSD	scaffold837.0	14662	25685	TSDs	0.0394131	1.51589
Pbr79_IT7	Intact with TSD	1	2789940	2804039	TSDs	0.0462146	1.77749
Pbr79_IT8	Intact with TSD	2	8137058	8146955	TSDs	0.0302941	1.16516
Pbr79_IT9	Intact with TSD	3	12205647	12217246	TSDs	0.0211517	0.813526
Pbr8_IT1	Intact with TSD	scaffold195.0	554134	559427	TSDs	0.0166442	0.640163
Pbr8_IT2	Intact with TSD	9	9222317	9227617	TSDs	0.00409278	0.157415
Pbr8_IT3	Intact with TSD	17	11671888	11677092	TSDs	0	0
Pbr80_IT1	Intact with TSD	scaffold654.0	110284	115562	TSDs	0.013798	0.530693
Pbr80_IT10	Intact with TSD	13	676961	682252	TSDs	0.0237644	0.914014
Pbr80_IT11	Intact with TSD	15	39789565	39794855	TSDs	0.00587087	0.225803
Pbr80_IT12	Intact with TSD	16	10513414	10518750	TSDs	0.00195186	0.0750714
Pbr80_IT2	Intact with TSD	3	22527257	22532121	TSDs	0	0
Pbr80_IT3	Intact with TSD	4	13302933	13308255	TSDs	0.013798	0.530693
Pbr80_IT4	Intact with TSD	6	12460880	12466168	TSDs	0.013798	0.530693
Pbr80_IT5	Intact with TSD	9	5041911	5047289	TSDs	0.00358638	0.137938
Pbr80_IT6	Intact with TSD	9	11540898	11546219	TSDs	0	0
Pbr80_IT7	Intact with TSD	9	19116527	19122067	TSDs	0.00612248	0.23548
Pbr80_IT8	Intact with TSD	10	21082548	21087988	TSDs	0.00229183	0.0881472
Pbr80_IT9	Intact with TSD	11	21541617	21547009	TSDs	0.0157901	0.60731
Pbr81_IT1	Intact with TSD	scaffold956.0	108476	113838	TSDs	0.0998148	3.83903
Pbr81_IT2	Intact with TSD	2	1059802	1064909	TSDs	0.0998148	3.83903	scaffold02811_v1.0	Right
Pbr82_IT1	Intact with TSD	4	5354326	5358822	TSDs	0.0706071	2.71566
Pbr82_IT2	Intact with TSD	7	56190	60680	TSDs	0.0494685	1.90263	scaffold01290_v1.0	Left
Pbr83_IT1	Intact with TSD	scaffold695.0	159586	164620	TSDs	0.013674	0.525924
Pbr83_IT2	Intact with TSD	3	1936772	1941829	TSDs	0	0
Pbr83_IT3	Intact with TSD	9	19240314	19245354	TSDs	0.0105173	0.40451
Pbr83_IT4	Intact with TSD	13	1472158	1477202	TSDs	0.00783297	0.301268
Pbr84_IT1	Intact with TSD	11	25477144	25483173	TSDs	0.03489	1.34192	scaffold17172_v1.0	Left
Pbr84_IT2	Intact with TSD	12	10981972	10987973	TSDs	0.0114244	0.439402
Pbr85_IT1	Intact with TSD	scaffold346.0.1	173245	178560	TSDs	0.00720294	0.277036
Pbr85_IT2	Intact with TSD	2	6385248	6390186	TSDs	0.0105265	0.404865
Pbr85_IT3	Intact with TSD	6	1620703	1625587	TSDs	0.0105265	0.404865
Pbr85_IT4	Intact with TSD	11	21071822	21076682	TSDs	0.00348028	0.133857
Pbr86_IT1	Intact with TSD	scaffold1613.0	12586	19367	TSDs	0.0690142	2.65439
Pbr86_IT2	Intact with TSD	scaffold333.0	54854	59890	TSDs	0.0269197	1.03537
Pbr86_IT3	Intact with TSD	2	535579	540558	TSDs	0.0570617	2.19468
Pbr86_IT4	Intact with TSD	3	15069399	15087570	TSDs	0.0137492	0.528817
Pbr86_IT5	Intact with TSD	3	19224550	19229572	TSDs	0.0134172	0.516045
Pbr86_IT6	Intact with TSD	5	539802	544826	TSDs	0.0502982	1.93455
Pbr86_IT7	Intact with TSD	8	12592268	12597300	TSDs	0.0026643	0.102473
Pbr86_IT8	Intact with TSD	17	11904259	11909235	TSDs	0.00536675	0.206413
Pbr87_IT1	Intact with TSD	scaffold1027.0	21038	27068	TSDs	0.119193	4.58434	scaffold01570_v1.0	both	0.113932	4.38198	0.0312969	1.20373
Pbr87_IT2	Intact with TSD	5	8073231	8079261	TSDs	0.11493	4.42039	scaffold01570_v1.0	both	0.101006	3.88485	0.0320808	1.23388
Pbr88_IT1	Intact with TSD	scaffold132.0.1	245445	251294	TSD	0.0111942	0.430548
Pbr88_IT2	Intact with TSD	scaffold504.0	311991	317794	TSD	0.018751	0.721191
Pbr88_IT3	Intact with TSD	1	2529057	2532955	TSD	0.0111942	0.430548
Pbr88_IT4	Intact with TSD	14	2180146	2185950	TSD	0.0111734	0.429746
Pbr88_IT5	Intact with TSD	15	20427798	20433598	TSD	0.0341615	1.3139
Pbr88_IT6	Intact with TSD	15	36179430	36185228	TSD	0.00745811	0.28685
Pbr88_IT7	Intact with TSD	16	19731824	19742891	TSD	0.00745811	0.28685
Pbr89_IT1	Intact with TSD	scaffold1059.0	78277	83489	TSDs	0.0897959	3.45369
Pbr89_IT10	Intact with TSD	scaffold547.0	138471	146282	TSDs	0.120024	4.6163	scaffold00795_v1.0	Left
Pbr89_IT11	Intact with TSD	scaffold702.0	74499	85988	TSDs	0.103802	3.99237
Pbr89_IT12	Intact with TSD	scaffold702.0	74499	85988	TSDs	0.103802	3.99237
Pbr89_IT13	Intact with TSD	scaffold812.0	37845	49495	TSDs	0.114289	4.39573	scaffold02885_v1.0	Right
Pbr89_IT14	Intact with TSD	scaffold863.0	94233	98954	TSDs	0.100638	3.87069
Pbr89_IT15	Intact with TSD	scaffold919.0	149784	154843	TSDs	0.0995247	3.82787	scaffold03214_v1.0	Left
Pbr89_IT16	Intact with TSD	scaffold964.0	49547	58742	TSDs	0.0749063	2.88101	scaffold04166_v1.0	Left
Pbr89_IT17	Intact with TSD	1	831200	839760	TSDs	0.0987518	3.79815	scaffold01394_v1.0	Left
Pbr89_IT18	Intact with TSD	2	1978543	1987872	TSDs	0.096463	3.71012	scaffold01804_v1.0	Right
Pbr89_IT19	Intact with TSD	2	9871004	9882493	TSDs	0.103802	3.99237
Pbr89_IT2	Intact with TSD	scaffold1059.0	78277	83489	TSDs	0.0897959	3.45369
Pbr89_IT20	Intact with TSD	2	12515377	12524940	TSDs	0.0813038	3.12707	scaffold02301_v1.0	Left
Pbr89_IT21	Intact with TSD	3	713243	718741	TSDs	0.092524	3.55862	scaffold01189_v1.0	Left
Pbr89_IT22	Intact with TSD	3	8738914	8743895	TSDs	0.092603	3.56165	scaffold00407_v1.0	both	0.0842609	3.2408	0.0415482	1.59801
Pbr89_IT23	Intact with TSD	3	19799805	19804377	TSDs	0.132351	5.09042	scaffold00549_v1.0	Right
Pbr89_IT24	Intact with TSD	5	5386611	5397023	TSDs	0.0930152	3.57751
Pbr89_IT25	Intact with TSD	6	2058514	2070647	TSDs	0.0881781	3.39147	scaffold01862_v1.0	Left
Pbr89_IT26	Intact with TSD	6	6922448	6924258	TSDs	0.131243	5.04781	scaffold01561_v1.0	Left
Pbr89_IT27	Intact with TSD	6	7074782	7076592	TSDs	0.131243	5.04781	scaffold01561_v1.0	Right
Pbr89_IT28	Intact with TSD	6	19081855	19091359	TSDs	0.114851	4.41734
Pbr89_IT29	Intact with TSD	8	11337644	11342601	TSDs	0.121184	4.66093	scaffold00385_v1.0	both	0.111491	4.28812	0.0223856	0.860985
Pbr89_IT3	Intact with TSD	scaffold1114.0	1096	5656	TSDs	0.118341	4.55159	scaffold00049_v1.0	Right
Pbr89_IT30	Intact with TSD	8	13926000	13934927	TSDs	0.113102	4.35007	scaffold00009_v1.0	Right
Pbr89_IT31	Intact with TSD	9	2720299	2729882	TSDs	0.115744	4.45171	scaffold00121_v1.0	Left
Pbr89_IT32	Intact with TSD	9	10017098	10027189	TSDs	0.117817	4.53141
Pbr89_IT33	Intact with TSD	9	10273633	10277772	TSDs	0.119838	4.60917
Pbr89_IT34	Intact with TSD	9	11268057	11280369	TSDs	0.124583	4.79167	scaffold00678_v1.0	Left
Pbr89_IT35	Intact with TSD	11	5009908	5018840	TSDs	0.109953	4.22895	scaffold00885_v1.0	Right
Pbr89_IT36	Intact with TSD	11	6072695	6083345	TSDs	0.119118	4.58145	scaffold00124_v1.0	Left
Pbr89_IT37	Intact with TSD	12	4442676	4447117	TSDs	0.103678	3.98761	scaffold00163_v1.0	Left
Pbr89_IT38	Intact with TSD	12	19664854	19670275	TSDs	0.103991	3.99967	scaffold00728_v1.0	Left
Pbr89_IT39	Intact with TSD	14	947168	952043	TSDs	0.0994584	3.82532	scaffold00001_v1.0	both	0.0914563	3.51755	0.0292674	1.12567
Pbr89_IT4	Intact with TSD	scaffold117.0.1	201210	210209	TSDs	0.119118	4.58145	scaffold02258_v1.0	Left
Pbr89_IT40	Intact with TSD	14	8653735	8658657	TSDs	0.110243	4.24012	scaffold01417_v1.0	both	0.094059	3.61766	0.0250771	0.964502
Pbr89_IT41	Intact with TSD	14	8946765	8956498	TSDs	0.0917001	3.52693	scaffold61277_v1.0	Left
Pbr89_IT42	Intact with TSD	15	16247788	16256138	TSDs	0.111808	4.30031
Pbr89_IT43	Intact with TSD	15	17520050	17523450	TSDs	0.128585	4.94556
Pbr89_IT44	Intact with TSD	15	24207851	24215699	TSDs	0.101277	3.89528
Pbr89_IT45	Intact with TSD	15	25972181	25977679	TSDs	0.092524	3.55862	scaffold01189_v1.0	Left
Pbr89_IT46	Intact with TSD	16	10737657	10749406	TSDs	0.123673	4.75665
Pbr89_IT47	Intact with TSD	16	13011383	13016756	TSDs	0.0976105	3.75425
Pbr89_IT48	Intact with TSD	16	17913355	17918438	TSDs	0.086468	3.32569	scaffold00480_v1.0	Right
Pbr89_IT49	Intact with TSD	16	18679311	18684810	TSDs	0.107548	4.13646
Pbr89_IT5	Intact with TSD	scaffold117.0.1	344724	353840	TSDs	0.0906274	3.48567	scaffold02258_v1.0	Right
Pbr89_IT50	Intact with TSD	17	7352179	7357534	TSDs	0.0565973	2.17682	scaffold00213_v1.0	Left
Pbr89_IT51	Intact with TSD	17	8359114	8368256	TSDs	0.0799789	3.07611	scaffold20892_v1.0	Left
Pbr89_IT52	Intact with TSD	17	11548685	11555939	TSDs	0.11083	4.2627	scaffold01684_v1.0	Left
Pbr89_IT53	Intact with TSD	17	11655706	11667248	TSDs	0.108554	4.17516	scaffold05924_v1.0	Right
Pbr89_IT54	Intact with TSD	17	13530657	13535082	TSDs	0.102856	3.95599	scaffold00401_v1.0	Left
Pbr89_IT55	Intact with TSD	17	14068462	14072901	TSDs	0.106857	4.10987	scaffold00401_v1.0	Left
Pbr89_IT56	Intact with TSD	17	20640776	20647969	TSDs	0.132468	5.09491	scaffold01447_v1.0	Left
Pbr89_IT6	Intact with TSD	scaffold1420.0	32624	37467	TSDs	0.106688	4.1034	scaffold00112_v1.0	Left
Pbr89_IT7	Intact with TSD	scaffold427.0	380473	385950	TSDs	0.118562	4.56007
Pbr89_IT8	Intact with TSD	scaffold435.0.1	185024	193606	TSDs	0.119799	4.60764
Pbr89_IT9	Intact with TSD	scaffold435.0.1	293310	301915	TSDs	0.119799	4.60764
Pbr9_IT1	Intact with TSD	scaffold818.0	142771	145001	TSDs	0.0711741	2.73746
Pbr9_IT2	Intact with TSD	10	25803348	25805504	TSDs	0.0813388	3.12841
Pbr9_IT3	Intact with TSD	16	16622648	16624871	TSDs	0.0781618	3.00622
Pbr90_IT1	Intact with TSD	5	2688959	2694300	TSDs	0	0
Pbr90_IT2	Intact with TSD	5	25065445	25070810	TSDs	0	0
Pbr90_IT3	Intact with TSD	6	13569315	13574621	TSDs	0	0
Pbr90_IT4	Intact with TSD	6	13786327	13791633	TSDs	0	0
Pbr90_IT5	Intact with TSD	12	8078401	8083757	TSDs	0.00750006	0.288464
Pbr91_IT1	Intact with TSD	scaffold1008.0	108625	116016	TSDs	0.00966419	0.3717
Pbr91_IT10	Intact with TSD	scaffold327.0.1	32419	47967	TSDs	0.0859445	3.30556
Pbr91_IT11	Intact with TSD	scaffold333.0	317165	327489	TSDs	0.0163717	0.629682
Pbr91_IT12	Intact with TSD	scaffold364.0	122568	134680	TSDs	0.00939189	0.361227
Pbr91_IT13	Intact with TSD	scaffold364.0	177896	190016	TSDs	0.00939189	0.361227
Pbr91_IT14	Intact with TSD	scaffold417.0	80191	91064	TSDs	0.114235	4.39364
Pbr91_IT15	Intact with TSD	scaffold417.0	315961	326286	TSDs	0.0147425	0.567019
Pbr91_IT16	Intact with TSD	scaffold617.0	4383	16941	TSDs	0.016195	0.622883
Pbr91_IT17	Intact with TSD	scaffold634.0	30334	37371	TSDs	0.0357395	1.3746
Pbr91_IT18	Intact with TSD	scaffold644.0	64654	76659	TSDs	0.0222335	0.855136
Pbr91_IT19	Intact with TSD	scaffold644.0	147538	159342	TSDs	0.0235621	0.906236
Pbr91_IT2	Intact with TSD	scaffold1187.0.1	9089	21671	TSDs	0.0129986	0.499946
Pbr91_IT20	Intact with TSD	scaffold647.0	213968	231096	TSDs	0.0131968	0.50757
Pbr91_IT21	Intact with TSD	scaffold653.0	8058	19167	TSDs	0.0259205	0.996943
Pbr91_IT22	Intact with TSD	scaffold676.0	173262	182195	TSDs	0.0290752	1.11828
Pbr91_IT23	Intact with TSD	scaffold786.0	24426	42465	TSDs	0.00534523	0.205586
Pbr91_IT24	Intact with TSD	scaffold842.0	99053	115988	TSDs	0.0125351	0.48212
Pbr91_IT25	Intact with TSD	scaffold850.0	44991	55000	TSDs	0.0323326	1.24356
Pbr91_IT26	Intact with TSD	scaffold856.0	122823	137618	TSDs	0.0094788	0.364569
Pbr91_IT27	Intact with TSD	scaffold883.0	675	10928	TSDs	0.0196427	0.75549
Pbr91_IT28	Intact with TSD	scaffold883.0	152458	162703	TSDs	0.0813908	3.13042
Pbr91_IT29	Intact with TSD	scaffold920.0	34188	50264	TSDs	0.0312262	1.20101
Pbr91_IT3	Intact with TSD	scaffold1195.0	18470	34552	TSDs	0.0445961	1.71523
Pbr91_IT30	Intact with TSD	scaffold920.0	104349	120451	TSDs	0.0312262	1.20101
Pbr91_IT31	Intact with TSD	2	2862470	2868462	TSDs	0.0312687	1.20264
Pbr91_IT32	Intact with TSD	2	3947686	3955889	TSDs	0.0378033	1.45397
Pbr91_IT33	Intact with TSD	2	11394358	11407597	TSDs	0.0174193	0.669972
Pbr91_IT34	Intact with TSD	2	15816648	15825280	TSDs	0.0132341	0.509005
Pbr91_IT35	Intact with TSD	3	24173261	24188849	TSDs	0.0337135	1.29667
Pbr91_IT36	Intact with TSD	5	2323721	2331075	TSDs	0.0655967	2.52295
Pbr91_IT37	Intact with TSD	5	5788139	5795870	TSDs	0.0288689	1.11034
Pbr91_IT38	Intact with TSD	5	13957423	13973904	TSDs	0	0
Pbr91_IT39	Intact with TSD	5	14602888	14613247	TSDs	0.019273	0.74127
Pbr91_IT4	Intact with TSD	scaffold1257.0	20616	32168	TSDs	0.0173264	0.6664
Pbr91_IT40	Intact with TSD	5	14968193	14980954	TSDs	0.0147524	0.567399
Pbr91_IT41	Intact with TSD	5	16671820	16681419	TSDs	0.0358854	1.38021
Pbr91_IT42	Intact with TSD	6	2511109	2520973	TSDs	0.0149202	0.573852
Pbr91_IT43	Intact with TSD	6	19600569	19612204	TSDs	0.012329	0.474194
Pbr91_IT44	Intact with TSD	7	7410805	7422602	TSDs	0.0356268	1.37026
Pbr91_IT45	Intact with TSD	7	13733612	13741557	TSDs	0.0340521	1.3097
Pbr91_IT46	Intact with TSD	7	13972902	13987370	TSDs	0.0230162	0.88524
Pbr91_IT47	Intact with TSD	7	14014697	14029165	TSDs	0.0230162	0.88524
Pbr91_IT48	Intact with TSD	8	2448301	2460298	TSDs	0.0161731	0.622044
Pbr91_IT49	Intact with TSD	8	11465329	11474336	TSDs	0.0227235	0.873979
Pbr91_IT5	Intact with TSD	scaffold1257.0	45928	60171	TSDs	0.0229306	0.881944
Pbr91_IT50	Intact with TSD	9	1928382	1937987	TSDs	0.0243594	0.936899
Pbr91_IT51	Intact with TSD	9	2062916	2073277	TSDs	0.0430366	1.65525
Pbr91_IT52	Intact with TSD	9	6341482	6350326	TSDs	0.0656482	2.52493
Pbr91_IT53	Intact with TSD	9	7999397	8005829	TSDs	0.0409814	1.57621
Pbr91_IT54	Intact with TSD	10	13670992	13679305	TSDs	0.0089477	0.344142
Pbr91_IT55	Intact with TSD	10	20075989	20086505	TSDs	0.0387183	1.48916
Pbr91_IT56	Intact with TSD	10	23072620	23078897	TSDs	0.0224839	0.864764
Pbr91_IT57	Intact with TSD	11	8424248	8442584	TSDs	0.0332158	1.27753
Pbr91_IT58	Intact with TSD	11	10256709	10266238	TSDs	0.0687413	2.6439
Pbr91_IT59	Intact with TSD	11	10556985	10568320	TSDs	0.026691	1.02658
Pbr91_IT6	Intact with TSD	scaffold1324.0	33369	49741	TSDs	0.0229541	0.882849
Pbr91_IT60	Intact with TSD	11	11193916	11207613	TSDs	0.0230394	0.886129
Pbr91_IT61	Intact with TSD	11	19248144	19260105	TSDs	0.0745683	2.86801	scaffold07481_v1.0	Left
Pbr91_IT62	Intact with TSD	11	24458965	24473116	TSDs	0.0132395	0.509213
Pbr91_IT63	Intact with TSD	12	1877929	1888412	TSDs	0.201633	7.75513
Pbr91_IT64	Intact with TSD	12	4894912	4904604	TSDs	0.0354397	1.36306
Pbr91_IT65	Intact with TSD	12	7317518	7329214	TSDs	0.0229025	0.880867
Pbr91_IT66	Intact with TSD	12	8180598	8190063	TSDs	0.0141635	0.54475
Pbr91_IT67	Intact with TSD	12	22363915	22370828	TSDs	0.0133018	0.51161
Pbr91_IT68	Intact with TSD	13	5332458	5346157	TSDs	0.0403611	1.55235
Pbr91_IT69	Intact with TSD	14	10379181	10390888	TSDs	0.0378315	1.45506
Pbr91_IT7	Intact with TSD	scaffold1424.0	29517	39685	TSDs	0.119173	4.58358
Pbr91_IT70	Intact with TSD	14	10726321	10736477	TSDs	0.0721517	2.77507
Pbr91_IT71	Intact with TSD	14	11629395	11638687	TSDs	0.016439	0.63227
Pbr91_IT72	Intact with TSD	14	14448101	14454591	TSDs	0.127781	4.91467
Pbr91_IT73	Intact with TSD	14	20005891	20015558	TSDs	0.00567754	0.218367
Pbr91_IT74	Intact with TSD	15	23270376	23282564	TSDs	0.0244447	0.940181
Pbr91_IT75	Intact with TSD	15	23399567	23408985	TSDs	0.0402781	1.54916
Pbr91_IT76	Intact with TSD	15	27910439	27924622	TSDs	0.0161731	0.622044
Pbr91_IT77	Intact with TSD	15	28134529	28144706	TSDs	0.172941	6.65159
Pbr91_IT78	Intact with TSD	15	29080611	29090350	TSDs	0.062713	2.41204
Pbr91_IT79	Intact with TSD	15	30607477	30617255	TSDs	0.0103139	0.396687
Pbr91_IT8	Intact with TSD	scaffold1441.0	8673	17564	TSDs	0.00802147	0.308518
Pbr91_IT80	Intact with TSD	16	7589230	7598689	TSDs	0.118876	4.57216
Pbr91_IT81	Intact with TSD	17	11385119	11397470	TSDs	0.0122452	0.470968
Pbr91_IT82	Intact with TSD	17	12153089	12166290	TSDs	0.0540197	2.07768
Pbr91_IT9	Intact with TSD	scaffold197.0	187543	199664	TSDs	0.0289002	1.11155
Pbr92_IT1	Intact with TSD	15	24652715	24659609	TSDs	0.0808973	3.11143
Pbr92_IT2	Intact with TSD	15	24970063	24976755	TSDs	0.0808973	3.11143	scaffold01150_v1.0	Left
Pbr92_IT3	Intact with TSD	15	25151663	25158355	TSDs	0.0808973	3.11143
Pbr92_IT4	Intact with TSD	17	24371978	24377018	TSDs	0.0495025	1.90394
Pbr93_IT1	Intact with TSD	10	25788553	25793580	TSDs	0.0303072	1.16566	scaffold00510_v1.0	Left
Pbr93_IT2	Intact with TSD	12	3067210	3072334	TSDs	0	0
Pbr94_IT1	Intact with TSD	scaffold1091.0	34400	38935	TSDs	0.0797431	3.06704
Pbr94_IT2	Intact with TSD	scaffold391.0	62367	67390	TSDs	0.0739515	2.84429	scaffold00023_v1.0	Left
Pbr94_IT3	Intact with TSD	scaffold391.0	62367	67390	TSDs	0.0739515	2.84429	scaffold00023_v1.0	Left
Pbr94_IT4	Intact with TSD	5	22794722	22799600	TSDs	0.0911836	3.50706
Pbr94_IT5	Intact with TSD	10	13008712	13018442	TSDs	0.0539007	2.07311
Pbr94_IT6	Intact with TSD	10	13262614	13282905	TSDs	0.0793473	3.05182
Pbr94_IT7	Intact with TSD	17	11751005	11755964	TSDs	0.0848079	3.26184
Pbr95_IT1	Intact with TSD	scaffold160.1.1	79418	85867	TSDs	0.011321	0.435422
Pbr95_IT2	Intact with TSD	11	26872448	26878897	TSDs	0.0163431	0.628579
Pbr95_IT3	Intact with TSD	15	25672749	25679367	TSDs	0	0
Pbr96_IT1	Intact with TSD	scaffold615.0.1	97190	105133	TSDs	0.0510021	1.96162
Pbr96_IT2	Intact with TSD	scaffold823.0.1	132616	139345	TSDs	0.0476351	1.83212
Pbr96_IT3	Intact with TSD	9	10605844	10611213	TSDs	0.0623362	2.39755	scaffold00529_v1.0	Left
Pbr97_IT1	Intact with TSD	9	2345912	2347498	TSDs	0.0257536	0.990523
Pbr97_IT2	Intact with TSD	10	6466527	6468599	TSDs	0.0447894	1.72267	scaffold21926_v1.0	Left
Pbr97_IT3	Intact with TSD	14	3235806	3238460	TSDs	0.0688557	2.64829	scaffold00157_v1.0	Left
Pbr98_IT1	Intact with TSD	scaffold1100.0	13094	26790	TSDs	0.0480399	1.84769
Pbr98_IT10	Intact with TSD	scaffold463.0	183924	197606	TSDs	0.0473998	1.82307
Pbr98_IT11	Intact with TSD	scaffold512.0	193124	206755	TSDs	0.0444381	1.70916
Pbr98_IT12	Intact with TSD	scaffold604.0	178733	195263	TSDs	0.0861053	3.31174
Pbr98_IT13	Intact with TSD	scaffold695.0	75587	89616	TSDs	0.0288643	1.11017
Pbr98_IT14	Intact with TSD	scaffold732.0	59370	73439	TSDs	0.0412437	1.5863
Pbr98_IT15	Intact with TSD	1	1592435	1606834	TSDs	0.0914215	3.51621	scaffold03233_v1.0	Left
Pbr98_IT16	Intact with TSD	1	6217266	6230607	TSDs	0.00164926	0.063433
Pbr98_IT17	Intact with TSD	2	49099	62902	TSDs	0.0456901	1.75731	scaffold04065_v1.0	Right
Pbr98_IT18	Intact with TSD	2	4144144	4160537	TSDs	0.0363928	1.39972
Pbr98_IT19	Intact with TSD	3	3363878	3377569	TSDs	0.0361625	1.39086
Pbr98_IT2	Intact with TSD	scaffold1100.0	85065	98805	TSDs	0.0480399	1.84769
Pbr98_IT20	Intact with TSD	3	7954630	7968886	TSDs	0.017262	0.663922
Pbr98_IT21	Intact with TSD	3	22190848	22204816	TSDs	0.000890208	0.0342388
Pbr98_IT22	Intact with TSD	3	23437773	23455646	TSDs	0.0588898	2.26499
Pbr98_IT23	Intact with TSD	4	8573559	8587871	TSDs	0.0255616	0.983138
Pbr98_IT24	Intact with TSD	4	8912328	8928559	TSDs	0.0478396	1.83999
Pbr98_IT25	Intact with TSD	5	5678308	5689783	TSDs	0.124546	4.79022	scaffold17586_v1.0	Right
Pbr98_IT26	Intact with TSD	5	6994799	7005791	TSDs	0.0400716	1.54122
Pbr98_IT27	Intact with TSD	5	8834534	8848531	TSDs	0.00715782	0.275301
Pbr98_IT28	Intact with TSD	5	13490818	13503618	TSDs	0.071059	2.73304	scaffold04288_v1.0	Right
Pbr98_IT29	Intact with TSD	5	14856489	14867081	TSDs	0.0646554	2.48675
Pbr98_IT3	Intact with TSD	scaffold1162.0	22699	36336	TSDs	0.0374621	1.44085
Pbr98_IT30	Intact with TSD	5	18468822	18473323	TSDs	0.0932618	3.58699	scaffold16395_v1.0	Left
Pbr98_IT31	Intact with TSD	5	20496388	20510212	TSDs	0.0281376	1.08221
Pbr98_IT32	Intact with TSD	5	25509677	25523748	TSDs	0.0296579	1.14069
Pbr98_IT33	Intact with TSD	6	2864963	2878725	TSDs	0.0149771	0.576042
Pbr98_IT34	Intact with TSD	6	8355195	8369060	TSDs	0.0531683	2.04493
Pbr98_IT35	Intact with TSD	6	14982019	15002070	TSDs	0.0651797	2.50691
Pbr98_IT36	Intact with TSD	6	20119381	20130833	TSDs	0.111212	4.27737	scaffold04240_v1.0	Left
Pbr98_IT37	Intact with TSD	8	2382	15874	TSDs	0.00243112	0.0935046
Pbr98_IT38	Intact with TSD	8	5318504	5332527	TSDs	0.028409	1.09265
Pbr98_IT39	Intact with TSD	8	6995882	7004423	TSDs	0.084322	3.24315
Pbr98_IT4	Intact with TSD	scaffold1319.0	17436	31570	TSDs	0.0159411	0.613119
Pbr98_IT40	Intact with TSD	8	7364376	7379403	TSDs	0.0582548	2.24057
Pbr98_IT41	Intact with TSD	8	7717126	7731236	TSDs	0.0261366	1.00525
Pbr98_IT42	Intact with TSD	8	8179484	8194834	TSDs	0.049198	1.89223
Pbr98_IT43	Intact with TSD	8	14803292	14817013	TSDs	0.0322414	1.24005
Pbr98_IT44	Intact with TSD	9	4455630	4469347	TSDs	0.0868185	3.33917	scaffold03068_v1.0	Left
Pbr98_IT45	Intact with TSD	9	5848064	5862003	TSDs	0.0335403	1.29001
Pbr98_IT46	Intact with TSD	10	3240710	3254848	TSDs	0.00589394	0.22669
Pbr98_IT47	Intact with TSD	10	4354581	4368995	TSDs	0.0344367	1.32449
Pbr98_IT48	Intact with TSD	10	11094186	11109871	TSDs	0.115613	4.44665
Pbr98_IT49	Intact with TSD	10	12170745	12184803	TSDs	0.150059	5.77149	scaffold88193_v1.0	Right
Pbr98_IT5	Intact with TSD	scaffold1766.0	4354	7047	TSDs	0.071934	2.76669
Pbr98_IT50	Intact with TSD	10	20652716	20668815	TSDs	0.0297873	1.14567
Pbr98_IT51	Intact with TSD	10	25501563	25515428	TSDs	0.00639663	0.246024
Pbr98_IT52	Intact with TSD	11	1580251	1594360	TSDs	0.00170697	0.0656527
Pbr98_IT53	Intact with TSD	11	7524757	7538472	TSDs	0.0244145	0.939017
Pbr98_IT54	Intact with TSD	11	9931420	9937360	TSDs	0.0447226	1.7201
Pbr98_IT55	Intact with TSD	11	10774988	10788884	TSDs	0.0152244	0.585554
Pbr98_IT56	Intact with TSD	11	12596459	12610754	TSDs	0.292471	11.2489
Pbr98_IT57	Intact with TSD	11	14823130	14836899	TSDs	0.0520035	2.00013
Pbr98_IT58	Intact with TSD	11	17470296	17485842	TSDs	0.00854102	0.328501
Pbr98_IT59	Intact with TSD	11	18352538	18366427	TSDs	0.160245	6.16328
Pbr98_IT6	Intact with TSD	scaffold235.0	45930	60093	TSDs	0.0127663	0.49101
Pbr98_IT60	Intact with TSD	11	25430354	25444247	TSDs	0.0647958	2.49214
Pbr98_IT61	Intact with TSD	12	4605078	4618823	TSDs	0.0905051	3.48097
Pbr98_IT62	Intact with TSD	12	5615668	5629878	TSDs	0.0762689	2.93342
Pbr98_IT63	Intact with TSD	12	8352982	8368943	TSDs	0.0718252	2.76251
Pbr98_IT64	Intact with TSD	12	10294985	10310401	TSDs	0.0997957	3.83829
Pbr98_IT65	Intact with TSD	12	11294396	11308469	TSDs	0.0195196	0.750756
Pbr98_IT66	Intact with TSD	12	17773730	17787634	TSDs	0.0648163	2.49294
Pbr98_IT67	Intact with TSD	14	2281459	2294668	TSDs	0.0611432	2.35166	scaffold00002_v1.0	Left
Pbr98_IT68	Intact with TSD	15	943697	957800	TSDs	0.00487015	0.187313
Pbr98_IT69	Intact with TSD	15	15086894	15100533	TSDs	0.015401	0.592344
Pbr98_IT7	Intact with TSD	scaffold252.0	151465	168717	TSDs	0.0885847	3.4071	scaffold37981_v1.0	Right
Pbr98_IT70	Intact with TSD	15	18701911	18715997	TSDs	0.0108013	0.415433
Pbr98_IT71	Intact with TSD	15	19745658	19759516	TSDs	0.0336931	1.29589
Pbr98_IT72	Intact with TSD	15	24479620	24492723	TSDs	0.126765	4.87556	scaffold00618_v1.0	Left
Pbr98_IT73	Intact with TSD	15	29128267	29142179	TSDs	0.0428297	1.6473
Pbr98_IT74	Intact with TSD	15	30454337	30468239	TSDs	0.0243484	0.936477
Pbr98_IT75	Intact with TSD	15	38016385	38030142	TSDs	0.0729132	2.80435
Pbr98_IT76	Intact with TSD	15	38170544	38184506	TSDs	0.0181504	0.69809
Pbr98_IT77	Intact with TSD	15	38934609	38948559	TSDs	0.0605834	2.33013	scaffold00739_v1.0	Left
Pbr98_IT78	Intact with TSD	16	240998	255201	TSDs	0.0102566	0.394483
Pbr98_IT79	Intact with TSD	16	16399495	16428089	TSDs	0.0602361	2.31677
Pbr98_IT8	Intact with TSD	scaffold459.0	34643	48385	TSDs	0.00100671	0.0387197
Pbr98_IT80	Intact with TSD	16	20591916	20605891	TSDs	0.0173629	0.667806
Pbr98_IT81	Intact with TSD	17	276330	290178	TSDs	0.0520757	2.00291
Pbr98_IT82	Intact with TSD	17	1292364	1306131	TSDs	0.0507886	1.95341
Pbr98_IT83	Intact with TSD	17	4314894	4329443	TSDs	0.0107986	0.415331
Pbr98_IT84	Intact with TSD	17	9812721	9832264	TSDs	0.0816942	3.14208
Pbr98_IT85	Intact with TSD	17	10187204	10200836	TSDs	0.0696826	2.6801	scaffold05897_v1.0	Left
Pbr98_IT86	Intact with TSD	17	10363319	10380336	TSDs	0.10229	3.93423
Pbr98_IT87	Intact with TSD	17	11689889	11702887	TSDs	0.0955135	3.6736	scaffold22882_v1.0	Left
Pbr98_IT88	Intact with TSD	17	18316646	18325519	TSDs	0.0177357	0.682144
Pbr98_IT89	Intact with TSD	17	23909643	23923996	TSDs	0.0174862	0.672547
Pbr98_IT9	Intact with TSD	scaffold463.0	183924	197606	TSDs	0.0473998	1.82307
Pbr99_IT1	Intact with TSD	scaffold1027.0	9366	20819	TSDs	0.103227	3.97028
Pbr99_IT10	Intact with TSD	scaffold162.0	567334	577058	TSDs	0.0447894	1.72267
Pbr99_IT11	Intact with TSD	scaffold206.0.1	299085	308505	TSDs	0.0331419	1.27469
Pbr99_IT12	Intact with TSD	scaffold331.0	282104	295332	TSDs	0.0836644	3.21786	scaffold01178_v1.0	Left
Pbr99_IT13	Intact with TSD	scaffold345.0	365457	374545	TSDs	0.0373068	1.43488
Pbr99_IT14	Intact with TSD	scaffold350.0	357418	365534	TSDs	0.0381175	1.46606
Pbr99_IT15	Intact with TSD	scaffold366.0	363995	372593	TSDs	0.0796756	3.06445
Pbr99_IT16	Intact with TSD	scaffold470.0	294486	303800	TSDs	0.00889229	0.342011
Pbr99_IT17	Intact with TSD	scaffold482.0	54319	63734	TSDs	0.0410629	1.57934
Pbr99_IT18	Intact with TSD	scaffold526.0	281452	287441	TSDs	0.027526	1.05869
Pbr99_IT19	Intact with TSD	scaffold536.0	138343	147120	TSDs	0.0215682	0.829545
Pbr99_IT2	Intact with TSD	scaffold1079.0	61540	70832	TSDs	0.0178262	0.685621
Pbr99_IT20	Intact with TSD	scaffold553.0	280816	290139	TSDs	0.0153067	0.588717
Pbr99_IT21	Intact with TSD	scaffold653.0	56695	65730	TSDs	0.02803	1.07808
Pbr99_IT22	Intact with TSD	scaffold676.0	60410	68388	TSDs	0.105598	4.06147
Pbr99_IT23	Intact with TSD	scaffold681.0	75796	84844	TSDs	0.023825	0.916347
Pbr99_IT24	Intact with TSD	scaffold696.0	148861	156729	TSDs	0.00785347	0.302057
Pbr99_IT25	Intact with TSD	scaffold707.0	42354	49105	TSDs	0.084674	3.25669	scaffold01450_v1.0	Left
Pbr99_IT26	Intact with TSD	scaffold707.0	169370	176135	TSDs	0.0820489	3.15573
Pbr99_IT27	Intact with TSD	scaffold772.0	147027	156667	TSDs	0.0764648	2.94095
Pbr99_IT28	Intact with TSD	scaffold772.0	147027	156667	TSDs	0.0764648	2.94095
Pbr99_IT29	Intact with TSD	scaffold845.0	7249	16345	TSDs	0.0699342	2.68978
Pbr99_IT3	Intact with TSD	scaffold1129.0	36508	45576	TSDs	0.0638434	2.45552
Pbr99_IT30	Intact with TSD	scaffold849.0	13234	22659	TSDs	0.0327632	1.26012
Pbr99_IT31	Intact with TSD	scaffold941.0	13576	22395	TSDs	0.0580935	2.23437
Pbr99_IT32	Intact with TSD	scaffold941.0	129311	137801	TSDs	0.0203426	0.782408
Pbr99_IT33	Intact with TSD	scaffold945.0	112423	119037	TSDs	0.0210201	0.808466
Pbr99_IT34	Intact with TSD	scaffold945.0	129675	137073	TSDs	0	0
Pbr99_IT35	Intact with TSD	2	10966316	10975253	TSDs	0.0532595	2.04844
Pbr99_IT36	Intact with TSD	3	8031057	8039959	TSDs	0.0165092	0.634969
Pbr99_IT37	Intact with TSD	5	658705	667562	TSDs	0.0106234	0.408593
Pbr99_IT38	Intact with TSD	5	8079486	8093416	TSDs	0.0962337	3.7013	scaffold01570_v1.0	Left
Pbr99_IT39	Intact with TSD	5	8319729	8328629	TSDs	0.013071	0.50273
[truncated: 5,250 more rows]

## Sheet: Table S2
Table S2. Summary of LTR-RT families in pear
Family	Super-family	Lineage	ConsensusLTR size(bp)	Cosensus intact element size(bp)	No.of intact element ( TSDs)	No. of solo element (TSDs)	No.of intact element without TSDs	No. of solo element without TSDs	subtotal	No. of ortholog intact element	No. of orhtolog solo LTR	Ave. age (Mys)	Conserved RT
Pbr1	Copia	Ale	170	4856	5	0	1	0	6	1	0	1.25525	Yes
Pbr2	Copia	Ale	212	4881	4	0	0	0	4	2	0	0.753141	Yes
Pbr3	Copia	Ivana	380	4987	7	2	0	3	12	6	2	2.3611	Yes
Pbr4	TRIM	/	292	2319	2	0	0	0	2	1	0	1.01863	No
Pbr5	Copia	Ale	225	5270	3	0	0	0	3	1	0	2.42861	Yes
Pbr6	Copia	Ale	263	3586	3	0	0	0	3	0	0	0.0492466	Yes
Pbr7	Copia	Ale	249	5256	5	0	0	0	5	0	0	0.461839	Yes
Pbr8	Copia	Ale	245	5301	3	0	0	0	3	0	0	0.265859	Yes
Pbr9	Gypsy	/	487	2233	3	2	0	0	5	0	2	0.800798	No
Pbr10	Copia	Ale	230	5128	4	0	0	0	4	0	0	0.800798	Yes
Pbr11	Gypsy	Athila	1979	11568	16	46	5	3	70	3	11	1.54877	Yes
Pbr12	Copia	Ale	244	5555	2	0	0	0	2	0	0	1.35178	Yes
Pbr13	Copia	Ale	251	7181	3	0	2	0	5	1	0	2.04317	Yes
Pbr14	Gypsy	Renia	279	5140	5	0	0	0	5	0	0	1.36539	Yes
Pbr15	Copia	Ivana	582	5241	23	8	3	3	37	0	0	0.674799	Yes
Pbr16	Gypsy	Athila	1512	11514	11	29	1	3	44	7	19	2.05711	Yes
Pbr17	Copia	Ivana	371	5092	2	0	0	0	2	0	0	3.72767	Yes
Pbr18	Copia	/	378	6763	4	2	7	3	16	3	0	3.70962	No
Pbr19	Copia	/	344	6159	8	2	2	0	12	2	0	3.34492	No
Pbr20	Copia	Angela	471	6439	5	1	0	0	6	0	1	0.969	Yes
Pbr21	Copia	Ivana	308	4713	5	0	0	0	5	0	0	0.253972	Yes
Pbr22	Copia	/	533	2464	11	8	0	0	19	0	0	0.679306	No
Pbr23	Copia	Ale	296	4990	4	0	1	0	5	1	0	1.79974	Yes
Pbr24	Copia	Ale	306	4961	5	4	0	0	9	0	0	0.510568	Yes
Pbr25	Copia	Ale	259	4994	5	0	0	0	5	1	0	0.149817	Yes
Pbr26	Gypsy	Renia	304	5179	4	0	0	0	4	1	0	0.848752	Yes
Pbr27	Copia	Ivana	291	4799	6	0	0	0	6	0	0	0.248278	Yes
Pbr28	Gypsy	Athila	1487	6891	26	64	4	14	108	12	39	2.55745	Yes
Pbr29	Copia	Bianca	272	6763	155	33	26	44	258	88	19	3.32622	Yes
Pbr30	Copia	Ivana	389	4974	6	0	0	1	7	0	0	0.298491	Yes
Pbr31	Copia	Ale	209	4821	7	0	0	0	7	1	0	1.37785	Yes
Pbr32	Copia	/	560	2705	10	13	0	0	23	0	3	1.16557	No
Pbr33	Copia	Ale	274	5233	9	0	0	1	10	0	0	0.712634	Yes
Pbr34	Copia	Ale	200	4876	4	0	0	0	4	2	0	1.44583	Yes
Pbr35	Copia	Ale	180	4826	7	0	0	0	7	2	0	0.651382	Yes
Pbr36	Copia	Ale	191	4782	5	0	0	0	5	2	0	1.7504	Yes
Pbr37	Copia	Ivana	361	4996	2	1	0	0	3	0	1	0.106937	Yes
Pbr38	Copia	Ale	261	5294	8	0	0	0	8	0	0	1.01036	Yes
Pbr39	LARD	/	447	5986	14	6	0	4	24	7	1	2.16349	No
Pbr40	Copia	Ale	174	4771	5	0	0	0	5	0	0	0.31265	Yes
Pbr41	Copia	Ale	276	5381	3	1	0	0	4	1	1	1.73701	Yes
Pbr42	Gypsy	Tat	1375	8765	41	78	6	3	128	0	0	2.41348	Yes
Pbr43	Copia	Bianca	377	6503	131	54	20	24	229	45	18	2.50947	Yes
Pbr44	Copia	Bianca	327	4772	7	0	0	0	7	0	0	0.205835	Yes
Pbr45	Gypsy	Tat	518	5121	76	99	9	22	206	28	37	2.85461	Yes
Pbr46	Gypsy	Tat	616	9231	108	45	12	10	175	50	21	2.67765	Yes
Pbr47	Copia	Ivana	359	5023	5	0	0	0	5	2	0	2.65683	Yes
Pbr48	Copia	/	1891	8995	16	46	11	7	80	1	4	0.935499	No
Pbr49	Copia	/	257	7484	115	9	12	5	141	65	6	3.71553	No
Pbr50	Copia	Ale	290	5403	5	1	0	0	6	0	0	0.286453	Yes
Pbr51	TRIM	/	385	2275	5	2	0	0	7	5	1	1.83784	No
Pbr52	Copia	Ivana	413	5053	9	0	0	0	9	1	0	0.683245	Yes
Pbr53	Copia	Ale	458	11482	4	2	0	0	6	0	1	0.461834	Yes
Pbr54	Copia	Ale	152	4795	3	0	0	0	3	1	0	1.04318	Yes
Pbr55	Copia	Angela	444	6226	4	0	0	0	4	0	0	1.02279	Yes
Pbr56	Copia	/	326	7767	2	1	0	0	3	1	0	2.78541	No
Pbr57	Copia	/	668	3222	4	3	0	0	7	0	0	0.289668	No
Pbr58	Copia	Bianca	261	4664	4	0	0	0	4	2	0	2.19416	Yes
Pbr59	Copia	Ivana	448	5337	2	0	0	0	2	2	0	1.36455	Yes
Pbr60	Copia	Ale	230	8142	2	1	1	0	4	0	0	0.509592	Yes
Pbr61	Gypsy	Renia	298	14483	2	0	0	0	2	2	0	2.91436	Yes
Pbr62	TRIM	/	546	2005	3	2	2	0	7	0	0	0.719383	No
Pbr63	TRIM	/	593	3944	6	5	1	4	16	2	1	1.04558	No
Pbr64	Copia	Bianca	387	7179	6	0	0	2	8	5	0	4.03937	Yes
Pbr65	Copia	/	240	2534	3	0	0	0	3	1	0	3.10777	No
Pbr66	TRIM	/	399	1649	6	14	0	4	24	3	7	2.77806	No
Pbr67	Copia	Ivana	467	5113	6	0	0	3	9	3	0	3.53467	Yes
Pbr68	Copia	Ivana	444	5070	3	0	0	0	3	3	0	2.06707	Yes
Pbr69	Copia	Ale	261	5279	2	0	0	0	2	0	0	0.309274	Yes
Pbr70	Copia	Angela	448	6397	4	0	0	2	6	0	0	0.949826	Yes
Pbr71	Copia	Ivana	365	5099	2	0	0	0	2	2	0	2.99756	Yes
Pbr72	Copia	Ale	315	5029	5	1	0	0	6	3	0	1.84192	Yes
Pbr73	Gypsy	Tat	1201	9045	33	43	9	9	94	18	32	3.53338	Yes
Pbr74	Copia	Ivana	303	4689	9	0	1	0	10	0	0	0.702085	Yes
Pbr75	Copia	/	322	5359	2	1	0	0	3	2	1	2.49544	No
Pbr76	Copia	/	375	5967	37	15	7	1	60	2	1	0.795056	No
Pbr77	Copia	Ale	180	4741	10	0	0	0	10	0	0	0.324347	Yes
Pbr78	Copia	/	548	2006	14	23	6	0	43	7	19	1.83722	No
Pbr79	Gypsy	Athila	1748	5361	23	179	12	13	227	3	51	1.77872	Yes
Pbr80	Copia	Bianca	512	5287	12	4	5	2	23	0	0	0.322987	Yes
Pbr81	Copia	Ale	222	5364	2	0	0	0	2	1		3.83903	Yes
Pbr82	Copia	Ivana	386	4578	2	0	1	0	3	1	0	2.30915	Yes
Pbr83	Copia	Ivana	387	5051	4	1	2	0	7	0	1	0.307926	Yes
Pbr84	Copia	Angela	441	6040	2	0	0	0	2	1	0	0.890663	Yes
Pbr85	Copia	Ale	287	4894	4	2	0	0	6	0	0	0.305156	Yes
Pbr86	Copia	Ivana	374	5028	8	3	1	0	12	0	3	1.14659	Yes
Pbr87	Gypsy	Renia	246	6032	2	0	0	0	2	2	0	4.50237	Yes
Pbr88	Gypsy	Galadriel	540	5803	7	0	1	0	8	0	0	0.557091	Yes
Pbr89	Gypsy	/	576	8689	56	34	15	3	108	37	23	4.08234	No
Pbr90	Copia	Ale	268	5308	5	1	0	0	6	0	1	0.0576928	Yes
Pbr91	Gypsy	Tat	757	9534	82	101	7	3	193	1	6	1.40186	Yes
Pbr92	Copia	Ale	326	6694	4	0	0	0	4	1	0	2.80956	Yes
Pbr93	Copia	Ale	303	5156	2	2	0	1	5	1	1	0.58283	Yes
Pbr94	Copia	Ivana	429	4984	7	1	0	0	8	2	1	2.94992	Yes
Pbr95	Copia	Angela	445	6450	3	0	0	0	3	0	0	0.354667	Yes
Pbr96	Copia	TAR	653	6719	3	1	0	0	4	1	1	2.06376	Yes
Pbr97	TRIM	/	238	1732	3	0	2	0	5	2	0	1.78716	No
Pbr98	Gypsy	Tat	1130	13814	89	154	33	14	290	14	15	1.97575	Yes
Pbr99	Copia	/	1793	9027	82	450	48	32	612	4	30	1.43946	No
Pbr100	Copia	TAR	776	6064	9	54	2	4	69	2	16	1.68414	Yes
Pbr101	Copia	Angela	423	6089	3	1	0	2	6	0	0	1.1862	Yes
Pbr102	LARD	/	1301	5693	8	36	2	6	52	5	21	3.57701	No
Pbr103	Copia	Ale	196	4912	2	0	0	0	2	0	0	1.00347	Yes
Pbr104	Copia	Ivana	402	5019	4	1	2	0	7	2	1	2.01976	Yes
Pbr105	Copia	Ivana	296	4727	4	0	0	0	4	0	0	0.594877	Yes
Pbr106	Copia	Ivana	306	11076	4	0	0	0	4	1	0	1.47722	Yes
Pbr107	Copia	Ale	204	4733	4	0	1	0	5	0	0	0.766347	Yes
Pbr108	Copia	Ale	354	5168	71	13	6	2	92	0	0	0.865266	Yes
Pbr109	TRIM	/	584	3628	17	19	3	8	47	5	14	2.56668	No
Pbr110	Copia	Ivana	487	5278	3	0	1	0	4	0	0	0.292433	Yes
Pbr111	Copia	Ale	221	5113	4	0	1	0	5	1	0	0.814048	Yes
Pbr112	Copia	Ivana	498	5423	5	0	1	0	6	0	0	0.561058	Yes
Pbr113	Copia	Ivana	510	5123	23	29	2	0	54	0	8	0.595841	Yes
Pbr114	Copia	/	371	6121	11	4	0	2	17	6	2	2.78191	No
Pbr115	Copia	/	334	6016	9	0	0	2	11	3	0	2.54928	No
Pbr116	Copia	Ale	212	5436	5	0	0	0	5	0	0	0.109428	Yes
Pbr117	Gypsy	Tekay	2191	9310	20	174	7	12	213	0	2	1.36629	Yes
Pbr118	TRIM	/	194	604	35	16	6	4	61	2	3	1.22546	No
Pbr119	Copia	Ale	261	4923	4	0	0	1	5	0	0	0.570689	Yes
Pbr120	Copia	Ivana	267	4686	6	0	0	0	6	0	0	0.451131	Yes
Pbr121	Copia	Ale	307	5422	3	0	0	0	3	0	0	1.77193	Yes
Pbr122	Copia	Bianca	236	7187	2	0	0	0	2	0	0	1.80206	Yes
Pbr123	Gypsy	/	500	4023	4	1	0	2	7	2	0	2.58436	No
Pbr124	Copia	/	248	6807	13	2	0	0	15	6	1	3.39845	No
Pbr125	Copia	Ale	227	5169	4	0	1	0	5	1	0	0.27108	Yes
Pbr126	Copia	Ale	188	3957	41	3	0	2	46	14	1	1.87856	Yes
Pbr127	Copia	Angela	642	6366	3	0	1	0	4	0	0	0.404708	Yes
Pbr128	Copia	Bianca	325	4988	99	18	14	0	131	0	0	0.435182	Yes
Pbr129	Copia	Bianca	329	4771	5	2	0	1	8	2	1	0.999009	Yes
Pbr130	Copia	Ale	261	4876	2	0	0	0	2	0	0	1.37641	Yes
Pbr131	Copia	Bianca	342	6438	27	4	5	0	36	0	0	0.335205	Yes
Pbr132	Copia	Angela	486	5657	2	0	0	0	2	2	0	4.0062	Yes
Pbr133	Copia	Ale	260	5259	2	0	0	0	2	2	0	2.48575	Yes
Pbr134	Copia	Bianca	556	4007	7	1	0	0	8	0	0	0.472004	Yes
Pbr135	Copia	Ale	262	5304	4	0	0	0	4	0	0	0.18288	Yes
Pbr136	Copia	Ale	372	5164	2	2	0	0	4	0	0	2.46345	Yes
Pbr137	LARD	/	1385	4349	2	0	0	0	2	1	0	3.77132	No
Pbr138	Gypsy	Tat	976	13469	4	11	3	1	19	4	7	4.8516	Yes
Pbr139	Gypsy	CRM	324	5605	7	0	0	0	7	0	0	0.0510344	Yes
Pbr140	Copia	Angela	442	7527	3	0	0	0	3	0	0	1.86271	Yes
Pbr141	Copia	Ivana	300	4731	3	0	1	0	4	0	0	0.17306	Yes
Pbr142	Copia	Ivana	433	4986	5	0	4	0	9	0	0	0	Yes
Pbr143(Ppcrt)	Copia	Angela	1862	9687	20	115	41	10	186	2	12	1.05513	Yes
Pbr144	Copia	Ivana	445	5076	2	0	0	0	2	2	0	2.85228	Yes
Pbr145	Copia	Ivana	464	5129	6	2	0	0	8	4	2	2.50402	Yes
Pbr146	Copia	Ale	234	5407	4	0	0	0	4	0	0	0.165309	Yes
Pbr147	Copia	Ale	490	5944	2	0	0	0	2	0	0	0.416095	Yes
Pbr148(PbrCassandra)	TRIM	/	286	640	1175	788	198	250	2411	115	66	2.76	No

## Sheet: Table S3
Table S3. Primers used to validate the orthologous elements in the two Pyrus genome
Othologous LTR-RT elements	F (5'-3')	R (5'-3')	Predict size	Tm
Pbr89_IT22	TGTTAGCCCCATATGAGTTG	CACGTAGGAGTTCTGGTATTC	298	53
Pbr45_IT71	GTTACGGGAACCACAGGCTA	CCAATCCTGAAACTGCCAAG	418	58
Pbr115_IT4	CGGAGGGTAATGTAACTTCG	CTCCGAGGACGTACTCCAGT	274	56
Pbr46_IT52	TGTAACAGAGTATAGGTCCAGC	TATTGGCTCCCATTTTCACC	402	55
Pbr46_IT66	GTTTCGGGTTAGAGTCAGGT	GTGAGATGTTTGTCCACTGC	399	53

## Sheet: Table S4
Table S4. Sequence divergence of orthologous singletons between
P.bretschneideri and P.communis
P.bretschneideri	P.communis	Ks	Ka	ω
Pbr042469.1	PCP039903.1	0	0.0155	NA
Pbr023302.1	PCP014170.1	0	0.0129	NA
Pbr033055.1	PCP000783.1	0	0.0364	NA
Pbr013800.1	PCP034468.1	0	0.0207	NA
Pbr006431.1	PCP036926.1	0	0.0145	NA
Pbr036784.1	PCP037687.1	0	0.0289	NA
Pbr001825.1	PCP038076.1	0	0	NA
Pbr023583.3	PCP013873.1	0	0.0028	NA
Pbr035336.1	PCP032528.1	0	0.0127	NA
Pbr036168.1	PCP016921.1	0	0.0143	NA
Pbr016181.1	PCP029147.1	0	0.0123	NA
Pbr027952.1	PCP041988.1	0	0.0073	NA
Pbr009445.1	PCP021342.1	0	0.0037	NA
Pbr024137.1	PCP042671.1	0	0.0038	NA
Pbr003337.1	PCP044416.1	0	0.0045	NA
Pbr003239.1	PCP045150.1	0	0.0389	NA
Pbr007429.1	PCP044520.1	0	0	NA
Pbr003678.1	PCP010936.1	0	0.0453	NA
Pbr017994.1	PCP034379.1	0	0.0293	NA
Pbr003413.1	PCP012865.1	0	0.0259	NA
Pbr005040.1	PCP040715.1	0	0.0218	NA
Pbr025771.1	PCP028275.1	0	0.0208	NA
Pbr024246.1	PCP040301.1	0	0.0202	NA
Pbr013661.1	PCP033071.1	0	0.0164	NA
Pbr027905.1	PCP040358.1	0	0.0175	NA
Pbr008302.1	PCP004737.1	0	0.0146	NA
Pbr018533.1	PCP036972.1	0	0.0163	NA
Pbr001674.1	PCP043401.1	0	0.0132	NA
Pbr023910.1	PCP004954.1	0	0.0127	NA
Pbr011902.1	PCP007703.1	0	0.0121	NA
Pbr022497.1	PCP028631.1	0	0.0129	NA
Pbr018092.1	PCP040740.1	0	0.0103	NA
Pbr039513.1	PCP037836.1	0	0.0103	NA
Pbr001673.1	PCP029084.1	0	0.0108	NA
Pbr009739.1	PCP030884.1	0	0.01	NA
Pbr029946.1	PCP025992.1	0	0.0097	NA
Pbr011025.1	PCP036356.1	0	0.009	NA
Pbr004608.1	PCP038594.1	0	0.0092	NA
Pbr005228.1	PCP029231.1	0	0.0107	NA
Pbr025636.1	PCP003026.1	0	0.0085	NA
Pbr019937.1	PCP016202.1	0	0.0059	NA
Pbr008256.1	PCP038480.1	0	0.005	NA
Pbr040758.1	PCP038395.1	0	0.0052	NA
Pbr020522.1	PCP038974.1	0	0.0053	NA
Pbr030039.1	PCP038287.1	0	0.0047	NA
Pbr007946.1	PCP034543.1	0	0.0045	NA
Pbr015110.1	PCP018465.1	0	0	NA
Pbr015130.1	PCP013990.1	0	0	NA
Pbr025004.1	PCP026965.1	0	0	NA
Pbr028997.1	PCP037882.1	0	0	NA
Pbr019574.1	PCP028494.1	0	0	NA
Pbr010060.3	PCP020052.1	0.002	0.0055	2.75
Pbr023760.1	PCP015522.1	0.0029	0.0033	1.13793
Pbr025514.1	PCP025371.1	0.0034	0.0096	2.82353
Pbr006908.1	PCP012481.1	0.0035	0.0267	7.62857
Pbr030426.2	PCP011516.1	0.0035	0.0015	0.428571
Pbr024775.1	PCP008191.1	0.0036	0.005	1.38889
Pbr041115.1	PCP008676.1	0.0038	0.0066	1.73684
Pbr021943.1	PCP011822.1	0.0039	0.0097	2.48718
Pbr040539.1	PCP002671.1	0.0041	0.0041	1
Pbr019320.1	PCP004035.1	0.0042	0.0072	1.71429
Pbr034289.1	PCP021586.1	0.0042	0.0064	1.52381
Pbr015914.1	PCP040770.1	0.0042	0.0035	0.833333
Pbr034556.1	PCP011999.1	0.0047	0.009	1.91489
Pbr029783.2	PCP000804.1	0.0049	0.0059	1.20408
Pbr010356.1	PCP001691.1	0.005	0.0084	1.68
Pbr039048.1	PCP045165.1	0.0052	0.0021	0.403846
Pbr032328.1	PCP007070.1	0.0055	0.0182	3.30909
Pbr023245.1	PCP013304.1	0.0056	0.0047	0.839286
Pbr003175.1	PCP017282.1	0.0056	0.0023	0.410714
Pbr017342.1	PCP005174.1	0.0058	0.0167	2.87931
Pbr037740.1	PCP039274.1	0.0058	0.0083	1.43103
Pbr008860.1	PCP032810.1	0.0061	0.0154	2.52459
Pbr004992.1	PCP031452.1	0.0062	0.0023	0.370968
Pbr035062.1	PCP032790.1	0.0064	0.0102	1.59375
Pbr012347.1	PCP017233.1	0.0065	0.0231	3.55385
Pbr002365.1	PCP018097.1	0.0065	0.0041	0.630769
Pbr039952.1	PCP018182.1	0.0066	0.0019	0.287879
Pbr015401.1	PCP034180.1	0.0067	0.0091	1.35821
Pbr032331.1	PCP033151.1	0.0068	0.0167	2.45588
Pbr020060.1	PCP013262.1	0.0069	0.0124	1.7971
Pbr022296.1	PCP031511.1	0.0069	0.0175	2.53623
Pbr021828.1	PCP015639.1	0.007	0.0085	1.21429
Pbr032624.1	PCP002244.1	0.007	0	0
Pbr041779.1	PCP043955.1	0.0071	0.014	1.97183
Pbr034444.1	PCP017044.1	0.0072	0.0029	0.402778
Pbr001861.1	PCP020399.1	0.0073	0.0042	0.575342
Pbr020833.1	PCP014943.1	0.0077	0.0054	0.701299
Pbr009364.1	PCP026311.1	0.0078	0.0022	0.282051
Pbr042832.1	PCP044212.1	0.0081	0.0233	2.87654
Pbr041139.1	PCP030902.1	0.0081	0.0032	0.395062
Pbr030858.2	PCP016405.1	0.0082	0.0024	0.292683
Pbr004250.1	PCP008048.1	0.0083	0.0136	1.63855
Pbr029405.1	PCP038770.1	0.0084	0.0063	0.75
Pbr017374.1	PCP005148.1	0.0084	0.0034	0.404762
Pbr027404.1	PCP000333.1	0.0085	0.0137	1.61176
Pbr040279.1	PCP021381.1	0.0086	0	0
Pbr003244.1	PCP010942.1	0.0086	0.0099	1.15116
Pbr015094.1	PCP007305.1	0.0087	0.0103	1.18391
Pbr019754.3	PCP025123.1	0.0089	0.0054	0.606742
Pbr024918.1	PCP044881.1	0.0089	0.0487	5.47191
Pbr003482.1	PCP012741.1	0.0089	0.007	0.786517
Pbr006979.1	PCP021279.1	0.009	0.004	0.444444
Pbr039988.1	PCP026038.1	0.0091	0.0006	0.0659341
Pbr000629.1	PCP034979.1	0.0093	0.0239	2.56989
Pbr008169.1	PCP016537.1	0.0093	0.0079	0.849462
Pbr020542.1	PCP008623.1	0.0094	0.002	0.212766
Pbr026144.1	PCP030197.1	0.0095	0.0077	0.810526
Pbr030932.1	PCP004118.1	0.0097	0.0072	0.742268
Pbr022350.1	PCP005358.1	0.0097	0.0079	0.814433
Pbr011962.1	PCP003047.1	0.0098	0.0148	1.5102
Pbr028827.1	PCP025315.1	0.0098	0.0069	0.704082
Pbr015119.3	PCP018457.1	0.0099	0.0087	0.878788
Pbr030457.1	PCP018309.1	0.0099	0.0048	0.484848
Pbr030189.1	PCP044211.1	0.0101	0.0034	0.336634
Pbr027638.1	PCP033488.1	0.0101	0.0232	2.29703
Pbr030421.1	PCP037625.1	0.0101	0.0106	1.0495
Pbr015390.1	PCP027799.1	0.0101	0.0073	0.722772
Pbr005007.1	PCP012566.1	0.0102	0.0142	1.39216
Pbr001075.1	PCP034490.1	0.0102	0.0084	0.823529
Pbr034877.1	PCP020465.1	0.0102	0.0061	0.598039
Pbr019509.1	PCP009231.1	0.0104	0.0014	0.134615
Pbr022084.1	PCP032296.1	0.0104	0.0041	0.394231
Pbr025649.1	PCP028974.1	0.0104	0	0
Pbr003216.1	PCP004718.1	0.0106	0.0071	0.669811
Pbr019511.3	PCP009229.1	0.0106	0.0041	0.386792
Pbr022814.1	PCP032271.1	0.0106	0.009	0.849057
Pbr018475.1	PCP022740.1	0.0106	0.0044	0.415094
Pbr011705.1	PCP017811.1	0.0107	0.0048	0.448598
Pbr001903.1	PCP025966.1	0.0107	0.0022	0.205607
Pbr002383.2	PCP018109.1	0.0108	0.0021	0.194444
Pbr028611.1	PCP002869.1	0.0108	0.0134	1.24074
Pbr020388.1	PCP027410.1	0.0108	0.0041	0.37963
Pbr040082.1	PCP006995.1	0.0108	0.0134	1.24074
Pbr041898.1	PCP015048.1	0.0108	0.0049	0.453704
Pbr015226.1	PCP010339.1	0.0109	0.017	1.55963
Pbr000657.1	PCP034968.1	0.0109	0.0158	1.44954
Pbr039203.1	PCP044131.1	0.011	0.0292	2.65455
Pbr026742.1	PCP021066.1	0.011	0.0029	0.263636
Pbr002887.1	PCP044221.1	0.011	0.0072	0.654545
Pbr040022.1	PCP029564.1	0.011	0.0208	1.89091
Pbr015933.1	PCP024315.1	0.011	0.0099	0.9
Pbr003861.1	PCP015582.1	0.011	0.0075	0.681818
Pbr016155.1	PCP031458.1	0.011	0.005	0.454545
Pbr025824.1	PCP000755.1	0.011	0.0048	0.436364
Pbr009881.1	PCP018273.1	0.0111	0.0137	1.23423
Pbr005435.1	PCP040279.1	0.0111	0.0089	0.801802
Pbr031778.1	PCP008091.1	0.0111	0.0048	0.432432
Pbr028230.1	PCP022025.1	0.0112	0.0242	2.16071
Pbr029991.1	PCP001806.1	0.0112	0.0155	1.38393
Pbr008789.1	PCP000837.1	0.0112	0.0109	0.973214
Pbr017557.1	PCP013368.1	0.0112	0.0091	0.8125
Pbr019140.1	PCP028029.1	0.0112	0.0067	0.598214
Pbr027357.1	PCP032849.1	0.0112	0.0042	0.375
Pbr001821.1	PCP038077.1	0.0113	0	0
Pbr005662.1	PCP041166.1	0.0114	0.0154	1.35088
Pbr036300.1	PCP028963.1	0.0115	0.0022	0.191304
Pbr015985.1	PCP005709.1	0.0116	0.0078	0.672414
Pbr020971.1	PCP035913.1	0.0116	0.0167	1.43966
Pbr007427.2	PCP040772.1	0.0116	0.0064	0.551724
Pbr040057.1	PCP027980.1	0.0117	0.0034	0.290598
Pbr030197.1	PCP033460.1	0.0118	0.0091	0.771186
Pbr018828.1	PCP032613.1	0.0118	0.0089	0.754237
Pbr022941.1	PCP005675.1	0.0118	0.0061	0.516949
Pbr031579.1	PCP014797.1	0.0118	0	0
Pbr013351.1	PCP009749.1	0.0119	0.0073	0.613445
Pbr010312.1	PCP001719.1	0.012	0.0092	0.766667
Pbr040058.1	PCP043164.1	0.012	0.0081	0.675
Pbr029863.1	PCP007210.1	0.012	0.0072	0.6
Pbr016322.1	PCP000088.1	0.012	0	0
Pbr014561.1	PCP037654.1	0.0121	0.0277	2.28926
Pbr037320.1	PCP027779.1	0.0121	0.0124	1.02479
Pbr029050.1	PCP001252.1	0.0121	0.0146	1.20661
Pbr012223.1	PCP005233.1	0.0121	0.0107	0.884298
Pbr001303.1	PCP009665.1	0.0122	0.0102	0.836066
Pbr016529.1	PCP031359.1	0.0122	0.0082	0.672131
Pbr041263.1	PCP029951.1	0.0123	0.0067	0.544715
Pbr020025.1	PCP044482.1	0.0124	0.0343	2.76613
Pbr030544.1	PCP003035.1	0.0124	0.0069	0.556452
Pbr017194.1	PCP015712.1	0.0125	0.003	0.24
Pbr017377.1	PCP038891.1	0.0125	0.01	0.8
Pbr015006.1	PCP037442.1	0.0128	0.0048	0.375
Pbr015417.1	PCP045177.1	0.0129	0.0061	0.472868
Pbr040739.1	PCP037887.1	0.0129	0.0057	0.44186
Pbr007688.1	PCP018017.1	0.0129	0.0041	0.317829
Pbr021273.1	PCP026658.1	0.0131	0.0191	1.45802
Pbr027894.1	PCP019684.1	0.0132	0.0102	0.772727
Pbr010685.1	PCP027609.1	0.0132	0	0
Pbr013961.1	PCP032303.1	0.0133	0.0213	1.6015
Pbr038027.1	PCP009633.1	0.0134	0.0178	1.32836
Pbr013110.1	PCP033619.1	0.0134	0.0307	2.29104
Pbr029939.1	PCP042802.1	0.0134	0.0106	0.791045
Pbr000424.1	PCP009821.1	0.0135	0.0052	0.385185
Pbr041885.2	PCP014233.1	0.0135	0.004	0.296296
Pbr020079.1	PCP013274.1	0.0135	0.0102	0.755556
Pbr023517.1	PCP021677.1	0.0135	0.007	0.518519
Pbr014862.1	PCP017832.1	0.0135	0.004	0.296296
Pbr010117.2	PCP039027.1	0.0136	0.0098	0.720588
Pbr015900.1	PCP038210.1	0.0136	0.0089	0.654412
Pbr024209.1	PCP037466.1	0.0138	0.0561	4.06522
Pbr016119.1	PCP033171.1	0.0138	0.0224	1.62319
Pbr021067.1	PCP033642.1	0.0139	0.0234	1.68345
Pbr023650.1	PCP029361.1	0.014	0.0276	1.97143
Pbr015825.1	PCP018553.1	0.014	0.0097	0.692857
Pbr026486.1	PCP016565.1	0.0141	0.0024	0.170213
Pbr001585.1	PCP002361.1	0.0141	0.0061	0.432624
Pbr015628.1	PCP027518.1	0.0142	0.0038	0.267606
Pbr020770.1	PCP040549.1	0.0142	0.0225	1.58451
Pbr023632.1	PCP029349.1	0.0143	0.0018	0.125874
Pbr021729.1	PCP012627.1	0.0143	0.0064	0.447552
Pbr004986.1	PCP012216.1	0.0143	0.0039	0.272727
Pbr002393.1	PCP018118.1	0.0143	0.0027	0.188811
Pbr032055.1	PCP033790.1	0.0143	0	0
Pbr039618.1	PCP041679.1	0.0144	0.0182	1.26389
Pbr026370.1	PCP005993.1	0.0145	0.0069	0.475862
Pbr013355.1	PCP033750.1	0.0146	0.0371	2.5411
Pbr026993.1	PCP038611.1	0.0147	0.015	1.02041
Pbr036387.1	PCP027525.1	0.0148	0.004	0.27027
Pbr028955.1	PCP027393.1	0.0149	0.0171	1.14765
Pbr008268.1	PCP010673.1	0.0149	0.0041	0.275168
Pbr008045.1	PCP029719.1	0.0151	0.0415	2.74834
Pbr016482.1	PCP002433.1	0.0151	0.016	1.0596
Pbr001906.1	PCP007909.1	0.0153	0.0051	0.333333
Pbr010248.1	PCP028137.1	0.0153	0.012	0.784314
Pbr034268.1	PCP019305.1	0.0153	0	0
Pbr032294.1	PCP035010.1	0.0154	0.0078	0.506494
Pbr030941.1	PCP004113.1	0.0154	0.0031	0.201299
Pbr002159.1	PCP014272.1	0.0154	0.018	1.16883
Pbr024010.1	PCP019830.1	0.0154	0.0059	0.383117
Pbr022795.1	PCP033350.1	0.0154	0	0
Pbr016321.1	PCP000089.1	0.0155	0.0032	0.206452
Pbr008205.1	PCP031630.1	0.0156	0.0089	0.570513
Pbr016306.1	PCP000099.1	0.0156	0.0035	0.224359
Pbr030001.1	PCP001800.1	0.0156	0.0187	1.19872
Pbr013042.1	PCP044292.1	0.0157	0.01	0.636943
Pbr017938.1	PCP038373.1	0.0157	0.0286	1.82166
Pbr018272.1	PCP040360.1	0.016	0.0272	1.7
Pbr022078.1	PCP003931.1	0.016	0.0139	0.86875
Pbr036618.1	PCP000663.1	0.016	0.0034	0.2125
Pbr014543.1	PCP044406.1	0.016	0.0349	2.18125
Pbr042749.1	PCP009228.1	0.016	0.0046	0.2875
Pbr030469.1	PCP010521.1	0.0161	0.0151	0.937888
Pbr016499.1	PCP018784.1	0.0161	0.0055	0.341615
Pbr033586.1	PCP037552.1	0.0161	0.007	0.434783
Pbr023463.1	PCP038917.1	0.0161	0.0109	0.677019
Pbr030280.1	PCP006308.1	0.0161	0.0021	0.130435
Pbr032837.3	PCP011525.1	0.0162	0.0098	0.604938
Pbr007419.1	PCP015073.1	0.0163	0.0021	0.128834
Pbr034819.1	PCP013019.1	0.0163	0.0046	0.282209
Pbr032569.1	PCP006842.1	0.0163	0.0037	0.226994
Pbr027663.1	PCP014101.1	0.0163	0.0023	0.141104
Pbr029358.1	PCP027094.1	0.0164	0.0537	3.27439
Pbr003582.1	PCP024960.1	0.0164	0.0061	0.371951
Pbr026915.1	PCP020099.1	0.0165	0.0334	2.02424
Pbr016069.1	PCP021957.1	0.0165	0.0044	0.266667
Pbr027187.1	PCP025580.1	0.0166	0.0188	1.13253
Pbr040531.1	PCP044503.1	0.0166	0.0067	0.403614
Pbr003030.1	PCP015880.1	0.0166	0.0343	2.06627
Pbr023771.1	PCP023463.1	0.0166	0	0
Pbr032491.3	PCP037746.1	0.0167	0.0078	0.467066
Pbr030342.2	PCP011770.1	0.0167	0.0055	0.329341
Pbr041455.1	PCP005048.1	0.0167	0.0227	1.35928
Pbr035388.1	PCP041173.1	0.0167	0.0118	0.706587
Pbr008170.1	PCP016536.1	0.0167	0.0049	0.293413
Pbr041904.1	PCP015054.1	0.0167	0.0029	0.173653
Pbr019536.1	PCP036252.1	0.0168	0.0054	0.321429
Pbr026586.1	PCP036196.1	0.0168	0.0284	1.69048
Pbr005734.1	PCP031447.1	0.0169	0	0
Pbr010120.1	PCP025457.1	0.0169	0.0072	0.426036
Pbr037619.1	PCP001416.1	0.0169	0.0035	0.207101
Pbr038281.1	PCP007435.1	0.017	0.031	1.82353
Pbr025039.1	PCP007383.1	0.0171	0.0123	0.719298
Pbr006041.1	PCP039595.1	0.0171	0.0088	0.51462
Pbr023518.1	PCP021676.1	0.0172	0.0051	0.296512
Pbr022433.1	PCP035663.1	0.0172	0.0105	0.610465
Pbr040393.1	PCP036312.1	0.0172	0.0077	0.447674
Pbr013737.1	PCP000718.1	0.0173	0.0047	0.271676
Pbr040385.1	PCP023499.1	0.0173	0.0086	0.49711
Pbr023992.1	PCP019842.1	0.0173	0.0095	0.549133
Pbr015559.1	PCP013116.1	0.0174	0.0023	0.132184
Pbr013855.3	PCP038948.1	0.0174	0.0143	0.821839
Pbr034765.1	PCP044497.1	0.0174	0.0099	0.568966
Pbr023369.1	PCP031165.1	0.0175	0.0203	1.16
Pbr033485.1	PCP008462.1	0.0175	0.0079	0.451429
Pbr025826.1	PCP031941.1	0.0175	0.0133	0.76
Pbr000593.1	PCP001750.1	0.0175	0.0053	0.302857
Pbr026850.1	PCP001934.1	0.0177	0.0021	0.118644
Pbr013807.1	PCP015341.1	0.0177	0.0071	0.40113
Pbr035262.1	PCP015217.1	0.0178	0.0019	0.106742
Pbr005187.1	PCP017199.1	0.0179	0.0067	0.374302
Pbr033583.2	PCP029495.1	0.018	0.0135	0.75
Pbr013218.1	PCP001848.1	0.0181	0.007	0.38674
Pbr037352.1	PCP008757.1	0.0181	0.0106	0.585635
Pbr014382.1	PCP023369.1	0.0181	0.004	0.220994
Pbr033362.1	PCP000686.1	0.0182	0.0027	0.148352
Pbr017585.1	PCP039302.1	0.0183	0.0116	0.63388
Pbr001032.1	PCP013223.1	0.0183	0.0048	0.262295
Pbr017411.1	PCP044198.1	0.0184	0.0037	0.201087
Pbr030954.1	PCP023039.1	0.0186	0.0103	0.553763
Pbr000105.1	PCP017930.1	0.0186	0.0053	0.284946
Pbr037362.1	PCP044569.1	0.0186	0.0091	0.489247
Pbr040395.1	PCP023506.1	0.0187	0.0026	0.139037
Pbr041624.1	PCP022098.1	0.0188	0.0092	0.489362
Pbr022532.1	PCP002522.1	0.0188	0.0093	0.494681
Pbr013116.1	PCP009348.1	0.0188	0.0039	0.207447
Pbr007757.1	PCP025273.1	0.0189	0.0065	0.343915
Pbr008690.1	PCP036407.1	0.0189	0.007	0.37037
Pbr001041.1	PCP022121.1	0.0189	0.0019	0.100529
Pbr030782.1	PCP005402.1	0.019	0.0138	0.726316
Pbr039271.1	PCP023817.1	0.019	0.0043	0.226316
Pbr013187.2	PCP044712.1	0.0191	0.0076	0.397906
Pbr026898.1	PCP031155.1	0.0191	0.0156	0.816754
Pbr022661.1	PCP019861.1	0.0192	0.0059	0.307292
Pbr011614.1	PCP033672.1	0.0192	0.0156	0.8125
Pbr005375.1	PCP015397.1	0.0193	0.0079	0.409326
Pbr006068.1	PCP009283.1	0.0193	0	0
Pbr037617.1	PCP001275.1	0.0194	0.0104	0.536082
Pbr023370.1	PCP031164.1	0.0194	0.003	0.154639
Pbr038551.1	PCP017440.1	0.0194	0.0042	0.216495
Pbr019216.2	PCP012440.1	0.0194	0.0015	0.0773196
Pbr024527.1	PCP012024.1	0.0195	0.0095	0.487179
Pbr007722.1	PCP011428.1	0.0195	0.0047	0.241026
Pbr005371.1	PCP032633.1	0.0196	0.0099	0.505102
Pbr033103.1	PCP041374.1	0.0196	0.0032	0.163265
Pbr000300.1	PCP020867.1	0.0196	0.0035	0.178571
Pbr022988.1	PCP010309.1	0.0196	0.0017	0.0867347
Pbr008382.1	PCP041641.1	0.0197	0.0335	1.70051
Pbr031191.2	PCP012467.1	0.0197	0.0066	0.335025
Pbr033115.1	PCP023422.1	0.0198	0.0079	0.39899
Pbr034631.1	PCP026520.1	0.0199	0.0036	0.180905
Pbr019588.1	PCP044775.1	0.02	0.0081	0.405
Pbr020205.1	PCP001982.1	0.02	0.0075	0.375
Pbr013043.1	PCP044293.1	0.02	0.0104	0.52
Pbr036898.1	PCP008988.1	0.0201	0.0032	0.159204
Pbr002657.1	PCP030979.1	0.0201	0.0019	0.0945274
Pbr032590.1	PCP004247.1	0.0202	0.0164	0.811881
Pbr027906.1	PCP045192.1	0.0203	0.0145	0.714286
Pbr034225.1	PCP041604.1	0.0203	0.0217	1.06897
Pbr038151.1	PCP027879.1	0.0203	0.0058	0.285714
Pbr013829.1	PCP028922.1	0.0203	0.0026	0.128079
Pbr033468.2	PCP043551.1	0.0204	0.0384	1.88235
Pbr035477.1	PCP007466.1	0.0204	0.0044	0.215686
Pbr033488.1	PCP008464.1	0.0204	0.0028	0.137255
Pbr029016.1	PCP013248.1	0.0205	0.0097	0.473171
Pbr018597.2	PCP011486.1	0.0205	0.0065	0.317073
Pbr002499.1	PCP010018.1	0.0206	0.0021	0.101942
Pbr013851.1	PCP005518.1	0.0207	0.006	0.289855
Pbr027394.1	PCP000324.1	0.0207	0	0
Pbr029980.1	PCP025970.1	0.0208	0.0043	0.206731
Pbr041835.2	PCP013256.1	0.0209	0.0138	0.660287
Pbr021310.1	PCP031523.1	0.0209	0.0039	0.186603
Pbr014383.1	PCP023370.1	0.0211	0.012	0.56872
Pbr016921.1	PCP013464.1	0.0211	0.011	0.521327
Pbr019427.1	PCP036492.1	0.0211	0.0017	0.0805687
Pbr002825.1	PCP023831.1	0.0212	0.0027	0.127358
Pbr019191.1	PCP013633.1	0.0213	0.0065	0.305164
Pbr007243.1	PCP026072.1	0.0214	0.0055	0.257009
Pbr013581.1	PCP000462.1	0.0215	0.021	0.976744
Pbr021975.1	PCP007247.1	0.0216	0.008	0.37037
Pbr015225.1	PCP015974.1	0.0217	0.0158	0.728111
Pbr017289.1	PCP032221.1	0.0217	0.0106	0.488479
Pbr013488.1	PCP009667.1	0.022	0.029	1.31818
Pbr002084.1	PCP040376.1	0.022	0.0215	0.977273
Pbr002839.1	PCP013694.1	0.022	0.0132	0.6
Pbr015121.1	PCP044708.1	0.0221	0.0042	0.190045
Pbr021372.1	PCP033533.1	0.0222	0.0134	0.603604
Pbr012191.2	PCP044427.1	0.0223	0.0054	0.242152
Pbr027938.1	PCP032229.1	0.0223	0.0129	0.578475
Pbr012644.1	PCP009921.1	0.0224	0.0151	0.674107
Pbr014877.1	PCP031749.1	0.0225	0.0151	0.671111
Pbr035662.1	PCP022150.1	0.0226	0.0125	0.553097
Pbr036862.1	PCP026008.1	0.0227	0.0073	0.321586
Pbr010142.1	PCP021555.1	0.0228	0.0272	1.19298
Pbr025854.1	PCP021071.1	0.0229	0.0447	1.95197
Pbr015949.1	PCP036612.1	0.023	0.0143	0.621739
Pbr023354.1	PCP018592.1	0.023	0.0024	0.104348
Pbr037437.1	PCP025227.1	0.0232	0.0086	0.37069
Pbr018394.1	PCP019411.1	0.0232	0.0043	0.185345
Pbr013585.1	PCP000464.1	0.0233	0.0026	0.111588
Pbr035630.1	PCP033556.1	0.0234	0.0054	0.230769
Pbr010039.4	PCP016727.1	0.0236	0.0012	0.0508475
Pbr006907.1	PCP025269.1	0.0236	0.011	0.466102
Pbr000482.1	PCP016953.1	0.0236	0.0112	0.474576
Pbr015229.3	PCP002952.1	0.0236	0	0
Pbr007690.1	PCP017583.1	0.0237	0.0095	0.400844
Pbr016869.2	PCP008487.1	0.0237	0.0176	0.742616
Pbr011356.1	PCP029312.1	0.0237	0.0484	2.04219
Pbr027016.1	PCP003501.1	0.0237	0.0174	0.734177
Pbr014092.3	PCP044383.1	0.0238	0.008	0.336134
Pbr040092.1	PCP007000.1	0.0238	0.0051	0.214286
Pbr030607.1	PCP000069.1	0.0239	0.0496	2.07531
Pbr033017.1	PCP040427.1	0.024	0.0048	0.2
Pbr007191.1	PCP020061.1	0.0241	0.014	0.580913
Pbr020362.1	PCP009872.1	0.0241	0.003	0.124481
Pbr022970.1	PCP027999.1	0.0242	0.0139	0.57438
Pbr021353.1	PCP020008.1	0.0245	0.0048	0.195918
Pbr019186.1	PCP013628.1	0.0245	0.0066	0.269388
Pbr024584.1	PCP009148.1	0.0245	0.0087	0.355102
Pbr040753.1	PCP002503.1	0.0246	0.0147	0.597561
Pbr001712.1	PCP007170.1	0.0247	0.0108	0.437247
Pbr031114.1	PCP043368.1	0.0248	0.0061	0.245968
Pbr033718.1	PCP031616.1	0.0249	0.0082	0.329317
Pbr030042.1	PCP001770.1	0.0249	0.0159	0.638554
Pbr035063.1	PCP032789.1	0.025	0.0117	0.468
Pbr030955.1	PCP023040.1	0.025	0.0106	0.424
Pbr013959.1	PCP007697.1	0.025	0.0138	0.552
Pbr030852.1	PCP016414.1	0.0251	0.013	0.517928
Pbr016483.1	PCP002434.1	0.0251	0.0051	0.203187
Pbr016324.1	PCP000086.1	0.0251	0.008	0.318725
Pbr027257.1	PCP000569.1	0.0253	0.0126	0.498024
Pbr037054.1	PCP022752.1	0.0253	0.0066	0.26087
Pbr038645.1	PCP032011.1	0.0253	0.0061	0.241107
Pbr021266.1	PCP035942.1	0.0253	0.0027	0.106719
Pbr020947.1	PCP017308.1	0.0254	0.0183	0.720472
Pbr033035.3	PCP045184.1	0.0257	0.0063	0.245136
Pbr039982.1	PCP018164.1	0.0257	0.0252	0.980545
Pbr027960.1	PCP021668.1	0.0258	0.0016	0.0620155
Pbr000829.1	PCP031242.1	0.0258	0.0013	0.0503876
Pbr040780.1	PCP044794.1	0.0259	0.0102	0.393822
Pbr038874.1	PCP011723.1	0.026	0.0112	0.430769
Pbr034248.1	PCP019316.1	0.0261	0.005	0.191571
Pbr036214.1	PCP008578.1	0.0262	0.0074	0.282443
Pbr009219.1	PCP013617.1	0.0262	0.0089	0.339695
Pbr031267.1	PCP029979.1	0.0263	0.0055	0.209125
Pbr031274.1	PCP037558.1	0.0264	0.0163	0.617424
Pbr038906.1	PCP003683.1	0.0264	0.0295	1.11742
Pbr028558.1	PCP000239.1	0.0264	0.0114	0.431818
Pbr036927.1	PCP042309.1	0.0264	0	0
Pbr003506.1	PCP004407.1	0.0265	0.0056	0.211321
Pbr011292.1	PCP016599.1	0.0267	0.0031	0.116105
Pbr041563.1	PCP007267.1	0.0269	0.0021	0.0780669
Pbr017126.3	PCP016465.1	0.027	0.0021	0.0777778
Pbr022102.1	PCP034765.1	0.0271	0.0419	1.54613
Pbr007821.1	PCP037813.1	0.0271	0.0059	0.217712
Pbr003022.1	PCP042035.1	0.0272	0.0358	1.31618
Pbr035651.1	PCP008335.1	0.0273	0.0068	0.249084
Pbr004293.1	PCP018134.1	0.0274	0.0086	0.313869
Pbr034807.1	PCP043826.1	0.0275	0.0195	0.709091
Pbr001863.1	PCP020401.1	0.0275	0.0112	0.407273
Pbr025065.1	PCP042873.1	0.0276	0.0087	0.315217
Pbr032796.1	PCP044262.1	0.0277	0.0103	0.371841
Pbr006135.1	PCP042525.1	0.0277	0.0416	1.50181
Pbr037651.1	PCP037292.1	0.0277	0.011	0.397112
Pbr013865.3	PCP017990.1	0.0278	0.007	0.251799
Pbr040716.4	PCP002172.1	0.0279	0.0046	0.164875
Pbr007138.1	PCP019451.1	0.028	0.019	0.678571
Pbr027983.1	PCP031256.1	0.028	0.0196	0.7
Pbr036966.2	PCP015715.1	0.0281	0.0198	0.704626
Pbr024389.1	PCP006233.1	0.0281	0.0212	0.754448
Pbr031126.1	PCP028916.1	0.0282	0.02	0.70922
Pbr014968.1	PCP037431.1	0.0283	0.0092	0.325088
Pbr042403.1	PCP027598.1	0.0283	0.0068	0.240283
Pbr019408.1	PCP007881.1	0.0285	0.0185	0.649123
Pbr009197.1	PCP044710.1	0.0287	0.0038	0.132404
Pbr001818.1	PCP005938.1	0.0287	0.004	0.139373
Pbr027385.2	PCP038033.1	0.0288	0.0067	0.232639
Pbr029468.1	PCP033602.1	0.0289	0.0053	0.183391
Pbr016002.1	PCP021948.1	0.029	0.0047	0.162069
Pbr004834.1	PCP044884.1	0.029	0.0347	1.19655
Pbr034165.1	PCP009301.1	0.029	0	0
Pbr031197.1	PCP012461.1	0.0292	0.0243	0.832192
Pbr036445.1	PCP026420.1	0.0293	0.0069	0.235495
Pbr028680.1	PCP013328.1	0.0295	0.0084	0.284746
Pbr042157.1	PCP027942.1	0.0295	0.0091	0.308475
Pbr035114.1	PCP032783.1	0.0297	0.0274	0.922559
Pbr023178.1	PCP010354.1	0.0297	0.0214	0.720539
Pbr022410.1	PCP009246.1	0.0297	0.008	0.26936
Pbr015527.1	PCP037245.1	0.0298	0.0362	1.21477
Pbr022276.1	PCP044578.1	0.0299	0.0148	0.494983
Pbr017235.1	PCP033045.1	0.0299	0.026	0.869565
Pbr026526.1	PCP018220.1	0.0301	0.0106	0.352159
Pbr018079.1	PCP007127.1	0.0301	0.0029	0.0963455
Pbr032274.1	PCP016575.1	0.0302	0.014	0.463576
Pbr013676.1	PCP006584.1	0.0303	0.0128	0.422442
Pbr002868.1	PCP001158.1	0.0304	0.0105	0.345395
Pbr022177.1	PCP040037.1	0.0304	0.006	0.197368
Pbr002009.2	PCP044021.1	0.0309	0.0166	0.537217
Pbr037483.1	PCP005464.1	0.031	0.0109	0.351613
Pbr034118.1	PCP041021.1	0.0312	0.0084	0.269231
Pbr015996.1	PCP032872.1	0.0313	0.017	0.543131
Pbr039169.1	PCP003276.1	0.0314	0.0118	0.375796
Pbr035013.1	PCP015542.1	0.0316	0.0235	0.743671
Pbr020471.1	PCP021615.1	0.0316	0.013	0.411392
Pbr018969.1	PCP021976.1	0.0317	0.0046	0.14511
Pbr009678.1	PCP007515.1	0.0319	0.0107	0.335423
Pbr024379.1	PCP004810.1	0.032	0.0031	0.096875
Pbr026902.1	PCP037832.1	0.032	0.0142	0.44375
Pbr036736.1	PCP035281.1	0.0322	0.0097	0.301242
Pbr017427.1	PCP043391.1	0.0323	0.0068	0.210526
Pbr014903.1	PCP044756.1	0.0325	0.0184	0.566154
Pbr014477.1	PCP044352.1	0.0326	0.0381	1.16871
Pbr011556.1	PCP016253.1	0.0326	0.0103	0.315951
Pbr003631.1	PCP010659.1	0.0327	0.0028	0.0856269
Pbr007485.1	PCP037562.1	0.0327	0.0094	0.287462
Pbr042245.1	PCP021601.1	0.0327	0	0
Pbr029114.2	PCP018039.1	0.0328	0.0086	0.262195
Pbr011622.1	PCP034493.1	0.0328	0.0218	0.664634
Pbr016007.1	PCP021944.1	0.0329	0.0223	0.677812
Pbr008814.1	PCP044592.1	0.033	0.0077	0.233333
Pbr016147.1	PCP034509.1	0.0331	0.0106	0.320242
Pbr031013.1	PCP021447.1	0.0331	0.0034	0.102719
Pbr022089.1	PCP035996.1	0.0332	0.0126	0.379518
Pbr016593.1	PCP015661.1	0.0334	0.023	0.688623
Pbr007910.1	PCP029283.1	0.0334	0.0092	0.275449
Pbr003899.1	PCP041150.1	0.0335	0.0156	0.465672
Pbr030705.1	PCP021748.1	0.0337	0.0275	0.816024
Pbr007279.1	PCP016695.1	0.0337	0.0171	0.507418
Pbr019485.1	PCP005772.1	0.0338	0.0086	0.254438
Pbr026903.1	PCP031152.1	0.0338	0.0063	0.186391
Pbr025641.2	PCP028966.1	0.0339	0.0026	0.0766962
Pbr013852.1	PCP005519.1	0.034	0.0081	0.238235
Pbr037390.1	PCP029640.1	0.0341	0.0101	0.296188
Pbr009480.1	PCP022839.1	0.0342	0.0302	0.883041
Pbr013617.1	PCP000483.1	0.0343	0.0213	0.620991
Pbr006779.1	PCP003871.1	0.0344	0.0048	0.139535
Pbr019727.1	PCP039609.1	0.0344	0.0112	0.325581
Pbr027961.1	PCP021669.1	0.0344	0.0127	0.369186
Pbr014613.1	PCP015951.1	0.0345	0.0055	0.15942
Pbr030362.1	PCP009109.1	0.0346	0.0064	0.184971
Pbr027861.1	PCP039848.1	0.0346	0.0609	1.76012
Pbr037347.1	PCP008761.1	0.0348	0.0267	0.767241
Pbr004817.1	PCP035022.1	0.0349	0.0063	0.180516
Pbr025077.1	PCP040666.1	0.0349	0.0108	0.309456
Pbr013864.1	PCP017989.1	0.0349	0.0057	0.163324
Pbr028846.1	PCP042321.1	0.0351	0.0314	0.894587
Pbr008521.1	PCP035944.1	0.0351	0.027	0.769231
Pbr020273.1	PCP044899.1	0.0352	0.0419	1.19034
Pbr023360.1	PCP029982.1	0.0352	0.0066	0.1875
Pbr021032.2	PCP029256.1	0.0354	0.0344	0.971751
Pbr004335.1	PCP035040.1	0.0356	0.0387	1.08708
Pbr009874.1	PCP041386.1	0.0357	0.0164	0.459384
Pbr027892.1	PCP019682.1	0.0357	0.0132	0.369748
Pbr034250.1	PCP041596.1	0.0358	0.0202	0.564246
Pbr001624.1	PCP034066.1	0.036	0.0613	1.70278
Pbr021081.1	PCP041542.1	0.036	0.0061	0.169444
Pbr003420.1	PCP025159.1	0.0361	0.0308	0.853186
Pbr006781.1	PCP038664.1	0.0362	0.0106	0.292818
Pbr002535.1	PCP010647.1	0.0363	0.0057	0.157025
Pbr013447.1	PCP044202.1	0.0364	0.0104	0.285714
Pbr033257.1	PCP040823.1	0.0364	0.0187	0.513736
Pbr013300.1	PCP033739.1	0.0365	0.0216	0.591781
Pbr012936.1	PCP019361.1	0.0365	0.0183	0.50137
Pbr000851.1	PCP002088.1	0.0365	0.0099	0.271233
Pbr017588.1	PCP007495.1	0.0369	0.0026	0.0704607
Pbr001566.1	PCP031909.1	0.0374	0.0648	1.73262
Pbr015168.1	PCP001527.1	0.0377	0	0
Pbr032793.1	PCP000416.1	0.0378	0.0077	0.203704
Pbr008624.1	PCP035700.1	0.0379	0	0
Pbr002574.1	PCP008697.1	0.0379	0.0094	0.248021
Pbr032627.1	PCP002240.1	0.0382	0.0227	0.594241
Pbr030680.1	PCP036514.1	0.0382	0.0028	0.0732984
Pbr009075.1	PCP006041.1	0.0383	0.0016	0.0417755
Pbr041220.1	PCP012769.1	0.0384	0.0111	0.289063
Pbr006390.1	PCP043771.1	0.0385	0.0322	0.836364
Pbr017839.1	PCP022424.1	0.0386	0.0061	0.158031
Pbr041053.1	PCP017532.1	0.0387	0.0308	0.795866
Pbr038907.1	PCP022482.1	0.0388	0.0299	0.770619
Pbr015826.1	PCP018554.1	0.0388	0.026	0.670103
Pbr038283.1	PCP007433.1	0.0392	0.0189	0.482143
Pbr028701.1	PCP005752.1	0.0392	0.0068	0.173469
Pbr008936.1	PCP002933.1	0.0393	0.0542	1.37913
Pbr020254.1	PCP005871.1	0.0394	0.0236	0.598985
Pbr029928.1	PCP032442.1	0.0398	0.008	0.201005
Pbr034223.1	PCP019328.1	0.04	0.0505	1.2625
Pbr015143.1	PCP009370.1	0.0402	0.0012	0.0298507
Pbr007695.1	PCP040123.1	0.0404	0.0168	0.415842
Pbr024381.1	PCP018885.1	0.0405	0.0211	0.520988
Pbr036876.1	PCP001080.1	0.0405	0.0457	1.1284
Pbr040611.1	PCP008638.1	0.0408	0.0317	0.776961
Pbr017189.1	PCP036348.1	0.0411	0.0134	0.326034
Pbr010704.1	PCP011617.1	0.0413	0.0401	0.970944
Pbr001820.1	PCP005936.1	0.0413	0.0144	0.348668
Pbr009400.1	PCP012407.1	0.0414	0.0345	0.833333
Pbr025947.1	PCP032914.1	0.0415	0.0123	0.296386
Pbr022026.1	PCP039212.1	0.0415	0.0104	0.250602
Pbr006955.1	PCP043632.1	0.0417	0.0051	0.122302
Pbr024317.1	PCP027988.1	0.0417	0.011	0.263789
Pbr038124.1	PCP016640.1	0.0419	0	0
Pbr027635.1	PCP008666.1	0.0423	0.0163	0.385343
Pbr005155.1	PCP003885.1	0.0426	0.003	0.0704225
Pbr025198.1	PCP012057.1	0.0428	0.0232	0.542056
Pbr000835.1	PCP031248.1	0.0431	0.0272	0.63109
Pbr034976.1	PCP002862.1	0.0431	0.0113	0.262181
Pbr025675.1	PCP008472.1	0.0431	0.0196	0.454756
Pbr011124.1	PCP012674.1	0.0431	0.0426	0.988399
Pbr016446.1	PCP045170.1	0.0432	0.02	0.462963
Pbr013390.1	PCP033757.1	0.0432	0.0226	0.523148
Pbr006202.1	PCP033127.1	0.0432	0.0045	0.104167
Pbr034156.1	PCP024406.1	0.0433	0.0205	0.473441
Pbr017852.1	PCP044375.1	0.0435	0.01	0.229885
Pbr017221.1	PCP012422.1	0.0435	0.0029	0.0666667
Pbr003888.1	PCP035197.1	0.0436	0	0
Pbr034224.1	PCP019327.1	0.0439	0.0236	0.537585
Pbr011836.1	PCP023743.1	0.044	0.0066	0.15
Pbr015886.1	PCP001443.1	0.0445	0.0175	0.393258
Pbr009546.1	PCP003778.1	0.0447	0.0074	0.165548
Pbr024146.1	PCP034028.1	0.0449	0.0312	0.694878
Pbr022209.1	PCP011567.1	0.0453	0.0195	0.430464
Pbr030856.2	PCP016407.1	0.0455	0.031	0.681319
Pbr039703.1	PCP030756.1	0.0455	0.0431	0.947253
Pbr012679.1	PCP001948.1	0.0456	0.0122	0.267544
Pbr033480.1	PCP008460.1	0.0457	0.0064	0.140044
Pbr039369.1	PCP015773.1	0.046	0.019	0.413043
Pbr006679.3	PCP006551.1	0.046	0.0189	0.41087
Pbr007647.1	PCP017966.1	0.046	0.0075	0.163043
Pbr007162.1	PCP019436.1	0.0461	0.0604	1.3102
Pbr036419.1	PCP044905.1	0.0466	0.0128	0.274678
Pbr006784.1	PCP003874.1	0.0472	0.0274	0.580508
Pbr005824.1	PCP036810.1	0.0473	0.0121	0.255814
Pbr032835.2	PCP011527.1	0.0476	0.0256	0.537815
Pbr011357.1	PCP029311.1	0.0477	0.0177	0.371069
Pbr008014.1	PCP029818.1	0.0478	0.0404	0.845188
Pbr030487.1	PCP044009.1	0.0479	0.0233	0.48643
Pbr031109.3	PCP043363.1	0.0482	0.0208	0.431535
Pbr026900.1	PCP031153.1	0.0485	0.0057	0.117526
Pbr032552.1	PCP032686.1	0.0487	0.034	0.698152
Pbr033000.1	PCP040421.1	0.0487	0.0118	0.2423
Pbr003735.1	PCP006190.1	0.0488	0.0293	0.60041
Pbr023358.1	PCP018591.1	0.0488	0.0304	0.622951
Pbr036613.1	PCP000658.1	0.0488	0.0155	0.317623
Pbr001637.1	PCP028145.1	0.049	0.027	0.55102
Pbr002158.1	PCP031934.1	0.0495	0.0393	0.793939
Pbr027174.1	PCP044623.1	0.0496	0.0354	0.71371
Pbr008133.1	PCP004515.1	0.0498	0.0168	0.337349
Pbr017368.1	PCP005154.1	0.0511	0.014	0.273973
Pbr035266.1	PCP015214.1	0.0513	0.0199	0.387914
Pbr016516.1	PCP037571.1	0.0519	0.041	0.789981
Pbr023621.1	PCP039551.1	0.0522	0.0252	0.482759
Pbr007641.1	PCP020108.1	0.0526	0.0021	0.039924
Pbr014881.1	PCP009054.1	0.0529	0.0315	0.595463
Pbr039490.2	PCP006157.1	0.053	0.042	0.792453
Pbr003624.1	PCP035727.1	0.0531	0.0176	0.33145
Pbr019973.1	PCP034440.1	0.0544	0.0242	0.444853
Pbr004378.1	PCP010685.1	0.0545	0.0176	0.322936
Pbr006023.1	PCP027010.1	0.0545	0.052	0.954128
Pbr007160.1	PCP019438.1	0.0547	0.0271	0.49543
Pbr016648.1	PCP000352.1	0.0556	0.0271	0.48741
Pbr040530.1	PCP026338.1	0.0562	0.0399	0.709964
Pbr023194.1	PCP044722.1	0.0562	0.0343	0.61032
Pbr028218.1	PCP044044.1	0.0562	0.0022	0.0391459
Pbr023639.1	PCP037519.1	0.0564	0.0288	0.510638
Pbr013094.1	PCP034461.1	0.0568	0.0878	1.54577
Pbr023460.1	PCP005298.1	0.0569	0.0263	0.462214
Pbr008786.1	PCP000835.1	0.0571	0.0587	1.02802
Pbr033250.1	PCP032981.1	0.0573	0.0159	0.277487
Pbr031362.1	PCP029900.1	0.0573	0.0035	0.061082
Pbr026614.1	PCP022635.1	0.0579	0.0346	0.597582
Pbr014828.1	PCP017855.1	0.0584	0.0471	0.806507
Pbr036725.1	PCP045193.1	0.0585	0.0402	0.687179
Pbr017719.1	PCP041962.1	0.0595	0.0236	0.396639
Pbr015243.1	PCP010189.1	0.0596	0.0125	0.209732
Pbr016033.1	PCP003520.1	0.0597	0.0222	0.371859
Pbr010239.1	PCP023747.1	0.0597	0.0501	0.839196
Pbr007175.1	PCP020264.1	0.06	0.0394	0.656667
Pbr007198.1	PCP026104.1	0.0613	0.0258	0.420881
Pbr008300.1	PCP036771.1	0.0614	0.0523	0.851792
Pbr030546.1	PCP014158.1	0.0616	0.0097	0.157468
Pbr018461.1	PCP010137.1	0.0616	0.0441	0.715909
Pbr018116.1	PCP014761.1	0.0617	0.054	0.875203
Pbr016307.1	PCP000098.1	0.0625	0.0306	0.4896
Pbr030464.1	PCP014243.1	0.0629	0.0267	0.424483
Pbr029901.1	PCP040126.1	0.0635	0.0464	0.730709
Pbr034940.1	PCP030025.1	0.0635	0.0432	0.680315
Pbr015003.1	PCP037440.1	0.0635	0.0167	0.262992
Pbr004467.1	PCP004597.1	0.0636	0.0395	0.621069
Pbr040522.1	PCP010723.1	0.0638	0.0386	0.605016
Pbr019899.1	PCP016170.1	0.0657	0.0254	0.386606
Pbr032971.1	PCP040417.1	0.0667	0.0329	0.493253
Pbr039958.1	PCP035326.1	0.0668	0.0365	0.546407
Pbr036579.1	PCP037879.1	0.0681	0.0115	0.168869
Pbr016110.1	PCP044533.1	0.0681	0.0371	0.544787
Pbr025139.2	PCP043988.1	0.0682	0.0184	0.269795
Pbr014100.1	PCP000549.1	0.0683	0.0618	0.904832
Pbr001830.1	PCP007766.1	0.0685	0.0343	0.50073
Pbr018415.1	PCP015188.1	0.0687	0.0453	0.659389
Pbr000709.1	PCP024444.1	0.069	0	0
Pbr008286.1	PCP034196.1	0.0691	0.0458	0.662808
Pbr012934.1	PCP019360.1	0.0692	0.0079	0.114162
Pbr002503.1	PCP033783.1	0.0704	0.0466	0.661932
Pbr037495.1	PCP033311.1	0.0705	0.0854	1.21135
Pbr024767.1	PCP008200.1	0.0706	0.0278	0.393768
Pbr018902.2	PCP038930.1	0.0716	0.0157	0.219274
Pbr032475.1	PCP006396.1	0.0731	0.0321	0.439124
Pbr023326.2	PCP035413.1	0.0741	0.0598	0.807018
Pbr026532.1	PCP035334.1	0.0744	0.0695	0.93414
Pbr033379.1	PCP017267.1	0.0747	0.0433	0.579652
Pbr009699.1	PCP001639.1	0.0749	0.0734	0.979973
Pbr003996.3	PCP033616.1	0.0752	0.0491	0.652926
Pbr039047.1	PCP023830.1	0.0762	0.0457	0.599738
Pbr021116.2	PCP030398.1	0.0772	0.0385	0.498705
Pbr009860.1	PCP040366.1	0.0773	0.0233	0.301423
Pbr016358.2	PCP038127.1	0.0773	0.0708	0.915912
Pbr015995.1	PCP005718.1	0.0774	0.0427	0.55168
Pbr005154.1	PCP003884.1	0.0776	0.0513	0.661082
Pbr031268.1	PCP029978.1	0.0788	0.0517	0.656091
Pbr022417.2	PCP002445.1	0.0808	0.032	0.39604
Pbr023039.1	PCP014934.1	0.0818	0.0746	0.91198
Pbr029534.1	PCP005978.1	0.0819	0.0324	0.395604
Pbr025303.1	PCP039517.1	0.0819	0.033	0.40293
Pbr030827.1	PCP043161.1	0.0827	0.0394	0.476421
Pbr008869.1	PCP033908.1	0.0833	0.0657	0.788715
Pbr023802.1	PCP002308.1	0.0836	0.0202	0.241627
Pbr041147.1	PCP043381.1	0.0836	0.0294	0.351675
Pbr033226.1	PCP022516.1	0.0839	0.0403	0.480334
Pbr013337.1	PCP033749.1	0.0843	0.0824	0.977461
Pbr032701.1	PCP029272.1	0.0845	0.0601	0.711243
Pbr042602.1	PCP044275.1	0.0852	0.0429	0.503521
Pbr036173.1	PCP035064.1	0.0855	0.0104	0.121637
Pbr009952.1	PCP022777.1	0.0862	0.0842	0.976798
Pbr009700.2	PCP024775.1	0.0878	0.0587	0.668565
Pbr002729.1	PCP034316.1	0.0884	0.118	1.33484
Pbr018680.2	PCP015095.1	0.0895	0.0472	0.527374
Pbr013799.1	PCP013712.1	0.0929	0.029	0.312164
Pbr027405.1	PCP000334.1	0.0932	0.07	0.751073
Pbr016070.1	PCP041188.1	0.0936	0.0649	0.693376
Pbr003116.1	PCP037532.1	0.0943	0.1103	1.16967
Pbr001059.1	PCP025572.1	0.0952	0.0631	0.662815
Pbr001809.1	PCP033275.1	0.0962	0.0341	0.35447
Pbr023845.1	PCP026587.1	0.0963	0.0663	0.688474
Pbr027215.1	PCP041240.1	0.0968	0.1023	1.05682
Pbr033707.1	PCP039334.1	0.0982	0.1062	1.08147
Pbr028706.1	PCP005749.1	0.0986	0.0291	0.295132
Pbr002043.1	PCP024836.1	0.099	0.0583	0.588889
Pbr011024.1	PCP023756.1	0.101	0.0714	0.706931
Pbr035087.1	PCP005121.1	0.1028	0.0779	0.757782
Pbr009117.1	PCP023828.1	0.1043	0.1444	1.38447
Pbr004846.1	PCP005084.1	0.1044	0.0962	0.921456
Pbr011517.1	PCP037304.1	0.1047	0.029	0.276982
Pbr029817.1	PCP008727.1	0.1053	0.0591	0.561254
Pbr025081.1	PCP032670.1	0.1093	0.1093	1
Pbr016635.1	PCP039824.1	0.1113	0.0224	0.201258
Pbr009487.1	PCP036216.1	0.1136	0.1823	1.60475
Pbr019364.1	PCP035677.1	0.1163	0.1524	1.3104
Pbr018456.3	PCP010142.1	0.1164	0.1278	1.09794
Pbr020768.1	PCP013954.1	0.1173	0.0618	0.526854
Pbr032842.1	PCP035430.1	0.1187	0.0905	0.762426
Pbr015393.1	PCP027798.1	0.1211	0.0609	0.50289
Pbr042771.1	PCP033176.1	0.1212	0.1158	0.955446
Pbr006871.1	PCP027670.1	0.124	0.0928	0.748387
Pbr009167.1	PCP040076.1	0.126	0.1379	1.09444
Pbr030276.1	PCP035380.1	0.127	0.0456	0.359055
Pbr029265.1	PCP012938.1	0.1283	0.0892	0.695246
Pbr034791.1	PCP018367.1	0.1287	0.061	0.47397
Pbr035090.1	PCP004573.1	0.1288	0.0263	0.204193
Pbr023163.1	PCP010365.1	0.1293	0.1063	0.822119
Pbr000313.1	PCP020858.1	0.1298	0.153	1.17874
Pbr036165.1	PCP044234.1	0.1316	0.1144	0.869301
Pbr027205.1	PCP039960.1	0.1319	0.1213	0.919636
Pbr021221.1	PCP025145.1	0.1327	0.0792	0.596835
Pbr030922.1	PCP040685.1	0.1348	0.1009	0.748516
Pbr000526.1	PCP015283.1	0.1355	0.1161	0.856827
Pbr034259.2	PCP019311.1	0.1361	0.1065	0.782513
Pbr013853.1	PCP038945.1	0.137	0.0533	0.389051
Pbr008790.1	PCP000838.1	0.137	0.067	0.489051
Pbr039612.1	PCP018087.1	0.1371	0.0413	0.30124
Pbr001942.1	PCP025939.1	0.1378	0.1178	0.854862
Pbr039713.1	PCP006341.1	0.1395	0.0855	0.612903
Pbr002728.1	PCP009465.1	0.1436	0.0859	0.598189
Pbr015083.2	PCP007298.1	0.144	0.0923	0.640972
Pbr042231.1	PCP034108.1	0.1449	0.1901	1.31194
Pbr014117.1	PCP041116.1	0.1455	0.1483	1.01924
Pbr030717.1	PCP033932.1	0.1469	0.1457	0.991831
Pbr016277.1	PCP000119.1	0.1483	0.1305	0.879973
Pbr032200.1	PCP037295.1	0.1485	0.0875	0.589226
Pbr015654.2	PCP045121.1	0.1492	0.052	0.348525
Pbr016933.1	PCP040471.1	0.1545	0.1874	1.21294
Pbr003521.1	PCP011181.1	0.1612	0.1597	0.990695
Pbr014385.1	PCP015985.1	0.162	0.0855	0.527778
Pbr014884.1	PCP009052.1	0.1622	0.1216	0.749692
Pbr021213.1	PCP043191.1	0.1657	0.206	1.24321
Pbr028999.1	PCP023187.1	0.166	0.0621	0.374096
Pbr007192.1	PCP044731.1	0.1669	0.1717	1.02876
Pbr039335.1	PCP035670.1	0.1679	0.108	0.64324
Pbr002150.1	PCP031938.1	0.1705	0.0873	0.512023

## Sheet: Table S5
Table S5. Sequence divergence of orthologous singletons measured by comparisions between
P.bretschneideri and A. thaliana and between P.communis and A. thaliana
P.bretschneideri	A. thaliana	Ks	Ka	ω	P.communis	A. thaliana	Ks	Ka	ω
Pbr000105.1	AT4G04320.2	1.4584	0.2257	0.154759	PCP017930.1	AT4G04320.2	1.748	0.245	0.14016
Pbr000424.1	AT1G28530.2	1.2929	0.3466	0.26808	PCP009821.1	AT1G28530.2	1.2738	0.3548	0.278537
Pbr002383.2	AT2G38020.1	1.4719	0.1355	0.0920579	PCP018109.1	AT2G38020.1	1.4076	0.1527	0.108483
Pbr002657.1	AT5G19940.1	1.5905	0.2965	0.186419	PCP030979.1	AT5G19940.1	1.9158	0.2882	0.150433
Pbr003624.1	AT3G11220.1	1.5898	0.2155	0.135552	PCP035727.1	AT3G11220.1	1.6365	0.1942	0.118668
Pbr004467.1	AT1G60600.2	2.3021	0.3541	0.153816	PCP004597.1	AT1G60600.2	1.8947	0.3594	0.189687
Pbr005154.1	AT2G32640.1	1.4724	0.2338	0.158788	PCP003884.1	AT2G32640.1	1.4586	0.2253	0.154463
Pbr006202.1	AT1G10865.1	2.9196	0.0874	0.0299356	PCP033127.1	AT1G10865.1	2.9229	0.0876	0.0299702
Pbr006679.3	AT5G26680.2	1.2159	0.0737	0.0606135	PCP006551.1	AT5G26680.2	1.2486	0.0746	0.0597469
Pbr008286.1	AT3G53470.2	3.4168	0.3458	0.101206	PCP034196.1	AT3G53470.2	3.4151	0.4145	0.121373
Pbr009678.1	AT3G52030.2	2.6416	0.3513	0.132988	PCP007515.1	AT3G52030.2	2.3908	0.3525	0.14744
Pbr010060.3	AT1G02020.1	1.7683	0.2577	0.145733	PCP020052.1	AT1G02020.1	1.7578	0.2573	0.146376
Pbr011902.1	AT5G22210.2	1.7417	0.2338	0.134237	PCP007703.1	AT5G22210.2	1.7617	0.2338	0.132713
Pbr013585.1	AT5G53450.1	1.6939	0.2491	0.147057	PCP000464.1	AT5G53450.1	1.7623	0.2485	0.141009
Pbr013829.1	AT1G10840.1	0.982	0.1012	0.103055	PCP028922.1	AT1G10840.1	1.1561	0.0971	0.0839893
Pbr013959.1	AT5G52220.2	2.6359	0.2919	0.11074	PCP007697.1	AT5G52220.2	3.3679	0.3073	0.0912438
Pbr014881.1	AT5G49110.2	2.8945	0.3885	0.13422	PCP009054.1	AT5G49110.2	1.2922	0.3771	0.291828
Pbr015559.1	AT4G29170.1	1.1496	0.1671	0.145355	PCP013116.1	AT4G29170.1	1.2235	0.1531	0.125133
Pbr016516.1	AT3G49400.1	1.5474	0.3941	0.254685	PCP037571.1	AT3G49400.1	1.5294	0.408	0.266771
Pbr016635.1	AT4G21192.2	1.1842	0.1329	0.112228	PCP039824.1	AT4G21192.2	1.2395	0.1203	0.0970553
Pbr016648.1	AT5G37530.2	3.863	0.1755	0.045431	PCP000352.1	AT5G37530.2	1.7252	0.1794	0.103988
Pbr016921.1	AT1G55370.2	1.831	0.49	0.267613	PCP013464.1	AT1G55370.2	2.1297	0.4959	0.23285
Pbr019899.1	AT5G21430.1	1.4248	0.5005	0.351277	PCP016170.1	AT5G21430.1	1.4033	0.5235	0.373049
Pbr020522.1	AT3G03100.2	3.0114	0.5502	0.182706	PCP038974.1	AT3G03100.2	3.0505	0.6463	0.211867
Pbr020542.1	AT2G37020.1	1.3189	0.2508	0.190158	PCP008623.1	AT2G37020.1	1.3802	0.1818	0.13172
Pbr022078.1	AT3G54970.1	3.3152	0.4132	0.124638	PCP003931.1	AT3G54970.1	1.6275	0.4028	0.247496
Pbr022532.1	AT3G57570.1	2.1623	0.3715	0.171808	PCP002522.1	AT3G57570.1	2.3074	0.3718	0.161134
Pbr022988.1	AT3G54480.1	1.4248	0.2512	0.176305	PCP010309.1	AT3G54480.1	1.5609	0.2459	0.157537
Pbr023518.1	AT5G16610.2	4.467	0.5629	0.126013	PCP021676.1	AT5G16610.2	4.4996	0.5654	0.125656
Pbr023583.3	AT4G28025.1	2.1937	0.4157	0.189497	PCP013873.1	AT4G28025.1	1.7579	0.4313	0.24535
Pbr023802.1	AT5G26880.2	2.2368	0.2081	0.0930347	PCP002308.1	AT5G26880.2	1.7558	0.2865	0.163173
Pbr024527.1	AT5G16630.2	4.0897	0.4331	0.1059	PCP012024.1	AT5G16630.2	3.0141	0.4542	0.150692
Pbr024775.1	AT5G48340.1	1.6617	0.3665	0.220557	PCP008191.1	AT5G48340.1	1.6337	0.3694	0.226113
Pbr025675.1	AT1G71696.2	1.4613	0.2396	0.163964	PCP008472.1	AT1G71696.2	1.4296	0.2463	0.172286
Pbr025824.1	AT1G05410.1	1.3675	0.4143	0.302962	PCP000755.1	AT1G05410.1	1.3517	0.4041	0.298957
Pbr025826.1	AT2G32090.1	2.1318	0.1829	0.085796	PCP031941.1	AT2G32090.1	1.8385	0.1933	0.10514
Pbr026742.1	AT5G54080.2	1.9548	0.1594	0.0815429	PCP021066.1	AT5G54080.2	1.9378	0.1588	0.0819486
Pbr026898.1	AT5G64830.1	4.0564	0.3811	0.0939503	PCP031155.1	AT5G64830.1	4.0422	0.3951	0.0977438
Pbr028558.1	AT3G04160.1	2.6147	0.5824	0.222741	PCP000239.1	AT3G04160.1	1.9074	0.5746	0.301248
Pbr029114.2	AT5G19150.2	1.8705	0.2691	0.143865	PCP018039.1	AT5G19150.2	2.6513	0.2315	0.0873157
Pbr029783.2	AT4G31150.1	1.5898	0.2843	0.178828	PCP000804.1	AT4G31150.1	1.6693	0.325	0.194692
Pbr031109.3	AT1G05790.2	3.4364	0.5053	0.147043	PCP043363.1	AT1G05790.2	1.8891	0.3026	0.160182
Pbr032331.1	AT3G55010.2	2.3041	0.7246	0.314483	PCP033151.1	AT3G55010.2	2.0524	0.744	0.362502
Pbr032796.1	AT5G40520.2	1.7506	0.5097	0.291157	PCP044262.1	AT5G40520.2	2.1063	0.6812	0.323411
Pbr033017.1	AT5G48830.1	2.7352	0.4592	0.167885	PCP040427.1	AT5G48830.1	2.6243	0.4617	0.175933
Pbr035063.1	AT1G64430.2	2.2906	0.2605	0.113726	PCP032789.1	AT1G64430.2	2.611	0.2937	0.112486
Pbr036300.1	AT2G05120.1	2.231	0.2744	0.122994	PCP028963.1	AT2G05120.1	2.1286	0.281	0.132012
Pbr036419.1	AT5G26040.2	3.2369	0.1981	0.0612005	PCP044905.1	AT5G26040.2	3.2252	0.2022	0.0626938
Pbr036725.1	AT5G57790.2	1.8848	0.8399	0.445618	PCP045193.1	AT5G57790.2	2.0975	0.8079	0.385173
Pbr036862.1	AT5G63540.1	2.0111	0.5298	0.263438	PCP026008.1	AT5G63540.1	2.0385	0.5289	0.259455
Pbr037619.1	AT4G26020.1	2.8399	0.3572	0.125779	PCP001416.1	AT4G26020.1	2.6727	0.3628	0.135743
Pbr039490.2	AT1G77320.1	1.6378	0.3971	0.242459	PCP006157.1	AT1G77320.1	1.6132	0.3758	0.232953
Pbr041904.1	AT1G12370.2	1.9567	0.1812	0.0926049	PCP015054.1	AT1G12370.2	1.8595	0.1793	0.0964238
Pbr042245.1	AT3G60810.1	1.6131	0.2278	0.141219	PCP021601.1	AT3G60810.1	1.6456	0.2263	0.137518
Pbr011556.1	AT2G30320.1	1.9531	0.3824	0.195791	PCP016253.1	AT2G30320.1	2.0633	0.3886	0.188339
Pbr019509.1	AT3G08960.1	1.8418	0.1591	0.0863829	PCP009231.1	AT3G08960.1	1.9896	0.1587	0.0797648
Pbr028680.1	AT3G21300.1	1.5032	0.1601	0.106506	PCP013328.1	AT3G21300.1	1.737	0.1629	0.0937824
Pbr016324.1	AT5G45610.1	1.5659	0.5676	0.362475	PCP000086.1	AT5G45610.1	1.4707	0.5612	0.381587
Pbr016306.1	AT2G35500.1	1.7619	0.3041	0.172598	PCP000099.1	AT2G35500.1	1.9769	0.2951	0.149274
Pbr016277.1	AT2G35360.1	1.1243	0.2614	0.2325	PCP000119.1	AT2G35360.1	1.4204	0.4266	0.300338
Pbr032793.1	AT2G43540.1	1.5141	0.2826	0.186646	PCP000416.1	AT2G43540.1	1.936	0.2999	0.154907
Pbr013581.1	AT1G72030.1	2.304	0.4635	0.201172	PCP000462.1	AT1G72030.1	2.4098	0.45	0.186737
Pbr027257.1	AT2G19270.1	1.7747	0.4054	0.228433	PCP000569.1	AT2G19270.1	3.0586	0.4585	0.149905
Pbr036618.1	AT3G04480.1	1.3529	0.2573	0.190184	PCP000663.1	AT3G04480.1	1.3884	0.2728	0.196485
Pbr033362.1	AT5G03555.1	2.0405	0.2397	0.117471	PCP000686.1	AT5G03555.1	1.7532	0.1947	0.111054
Pbr008786.1	AT5G11640.1	1.4612	0.3384	0.23159	PCP000835.1	AT5G11640.1	1.5041	0.3056	0.203178
Pbr037617.1	AT5G57160.1	1.5992	0.2906	0.181716	PCP001275.1	AT5G57160.1	1.7366	0.2942	0.169411
Pbr015886.1	AT4G11980.1	2.3271	0.2724	0.117056	PCP001443.1	AT4G11980.1	1.3126	0.2045	0.155798
Pbr015168.1	AT5G43260.1	2.6996	0.1482	0.054897	PCP001527.1	AT5G43260.1	1.6463	0.1486	0.090263
Pbr000593.1	AT3G58470.1	1.4317	0.3552	0.248097	PCP001750.1	AT3G58470.1	1.3552	0.3584	0.264463
Pbr013218.1	AT1G26170.1	1.4628	0.2246	0.153541	PCP001848.1	AT1G26170.1	1.4149	0.2247	0.15881
Pbr040716.4	AT5G17670.1	1.626	0.2411	0.148278	PCP002172.1	AT5G17670.1	1.6554	0.2304	0.139181
Pbr032624.1	AT1G03650.1	1.6377	0.2118	0.129328	PCP002244.1	AT1G03650.1	1.665	0.2123	0.127508
Pbr016483.1	AT2G31970.1	1.3056	0.2088	0.159926	PCP002434.1	AT2G31970.1	1.2845	0.2144	0.166913
Pbr040753.1	AT5G35930.1	1.7897	0.4375	0.244454	PCP002503.1	AT5G35930.1	1.6907	0.4186	0.24759
Pbr028611.1	AT5G50340.1	1.9257	0.3174	0.164823	PCP002869.1	AT5G50340.1	1.9096	0.3555	0.186165
Pbr025636.1	AT2G14660.1	1.4442	0.21	0.145409	PCP003026.1	AT2G14660.1	3.0591	0.2245	0.0733876
Pbr039169.1	AT1G10417.1	1.3037	0.4511	0.346015	PCP003276.1	AT1G10417.1	1.2586	0.4668	0.370888
Pbr006784.1	AT3G56990.1	1.8475	0.2175	0.117727	PCP003874.1	AT3G56990.1	1.7355	0.2488	0.143359
Pbr030941.1	AT1G04900.1	1.3177	0.1547	0.117402	PCP004113.1	AT1G04900.1	1.2875	0.1553	0.120621
Pbr032590.1	AT5G16160.1	2.627	0.4094	0.155843	PCP004247.1	AT5G16160.1	2.456	0.4019	0.16364
Pbr003506.1	AT2G27590.1	4.1011	0.2324	0.0566677	PCP004407.1	AT2G27590.1	4.0909	0.233	0.0569557
Pbr035090.1	AT1G64510.1	1.5909	0.2835	0.178201	PCP004573.1	AT1G64510.1	3.7646	0.2661	0.0706848
Pbr024379.1	AT3G23490.1	2.0838	0.1871	0.0897879	PCP004810.1	AT3G23490.1	1.6349	0.1564	0.0956633
Pbr041455.1	AT3G60310.1	1.6449	0.5532	0.336312	PCP005048.1	AT3G60310.1	2.029	0.5517	0.271907
Pbr013851.1	AT3G52220.1	1.4563	0.3481	0.23903	PCP005518.1	AT3G52220.1	1.3726	0.272	0.198164
Pbr015995.1	AT2G44990.1	1.5465	0.2787	0.180213	PCP005718.1	AT2G44990.1	1.5127	0.2825	0.186752
Pbr028701.1	AT3G56160.1	2.151	0.2729	0.126871	PCP005752.1	AT3G56160.1	1.6984	0.2764	0.162741
Pbr029534.1	AT5G02520.1	2.5777	0.8878	0.344416	PCP005978.1	AT5G02520.1	1.8052	0.9339	0.517339
Pbr009075.1	AT3G54610.1	1.5884	0.1496	0.0941828	PCP006041.1	AT3G54610.1	1.6984	0.1504	0.0885539
Pbr003735.1	AT4G33480.1	2.8386	0.3644	0.128373	PCP006190.1	AT4G33480.1	1.8425	0.2373	0.128792
Pbr030280.1	AT3G13230.1	2.5133	0.1249	0.0496956	PCP006308.1	AT3G13230.1	2.8721	0.1216	0.0423384
Pbr018079.1	AT3G21820.1	2.0828	0.2348	0.112733	PCP007127.1	AT3G21820.1	2.4559	0.2364	0.096258
Pbr001712.1	AT4G01935.1	1.9078	0.3664	0.192054	PCP007170.1	AT4G01935.1	1.8513	0.3581	0.193432
Pbr021975.1	AT1G27750.1	5.4979	0.4291	0.078048	PCP007247.1	AT1G27750.1	2.175	0.4178	0.192092
Pbr015094.1	AT1G20830.1	1.9704	0.3667	0.186104	PCP007305.1	AT1G20830.1	1.7853	0.3876	0.217106
Pbr025039.1	AT3G50380.1	2.9215	0.4555	0.155913	PCP007383.1	AT3G50380.1	2.6956	0.4414	0.163748
Pbr017588.1	AT5G47680.1	3.9033	0.2822	0.0722978	PCP007495.1	AT5G47680.1	3.9013	0.281	0.0720273
Pbr019408.1	AT5G45040.1	1.4717	0.1701	0.115581	PCP007881.1	AT5G45040.1	1.5936	0.2776	0.174197
Pbr024767.1	AT4G10180.1	3.7289	0.2569	0.0688943	PCP008200.1	AT4G10180.1	4.1648	0.2271	0.0545284
Pbr033480.1	AT3G62140.1	1.8563	0.3568	0.19221	PCP008460.1	AT3G62140.1	1.5651	0.3501	0.223692
Pbr033485.1	AT1G33330.1	3.9729	0.439	0.110499	PCP008462.1	AT1G33330.1	3.9246	0.4206	0.10717
Pbr033488.1	AT1G02330.1	3.0928	0.2065	0.066768	PCP008464.1	AT1G02330.1	3.4161	0.2082	0.0609467
Pbr002574.1	AT4G02220.1	2.0379	0.2951	0.144806	PCP008697.1	AT4G02220.1	1.8509	0.2982	0.161111
Pbr037352.1	AT5G65950.1	2.1443	0.2907	0.135569	PCP008757.1	AT5G65950.1	2.3577	0.2866	0.121559
Pbr037347.1	AT5G65960.1	1.4059	0.3089	0.219717	PCP008761.1	AT5G65960.1	1.727	0.3164	0.183208
Pbr036898.1	AT4G24880.1	1.7425	0.227	0.130273	PCP008988.1	AT4G24880.1	1.8341	0.2244	0.122349
Pbr030362.1	AT2G28130.1	1.4965	0.3765	0.251587	PCP009109.1	AT2G28130.1	1.4202	0.3734	0.262921
Pbr024584.1	AT4G16570.1	1.4328	0.2559	0.178601	PCP009148.1	AT4G16570.1	1.3541	0.2623	0.193708
Pbr042749.1	AT5G58110.1	3.6127	0.2591	0.0717192	PCP009228.1	AT5G58110.1	3.6129	0.2576	0.0713001
Pbr019511.3	AT5G58130.1	4.5306	0.7435	0.164106	PCP009229.1	AT5G58130.1	4.5345	0.7362	0.162355
Pbr022410.1	AT1G15980.1	3.3022	0.2054	0.062201	PCP009246.1	AT1G15980.1	2.9294	0.2055	0.0701509
Pbr006068.1	AT5G25940.1	2.0249	0.5185	0.256062	PCP009283.1	AT5G25940.1	1.6499	0.5173	0.313534
Pbr034165.1	AT3G18800.1	3.3909	0.2193	0.0646731	PCP009301.1	AT3G18800.1	3.3753	0.2183	0.0646757
Pbr013116.1	AT3G09580.1	2.701	0.2729	0.101037	PCP009348.1	AT3G09580.1	1.4207	0.2705	0.190399
Pbr015143.1	AT5G13100.1	2.9527	0.1572	0.0532394	PCP009370.1	AT5G13100.1	2.4931	0.1565	0.0627733
Pbr020362.1	AT3G24315.1	1.3929	0.2533	0.181851	PCP009872.1	AT3G24315.1	1.3882	0.2505	0.18045
Pbr018461.1	AT1G49350.1	1.3819	0.364	0.263405	PCP010137.1	AT1G49350.1	3.7048	0.3346	0.0903153
Pbr015226.1	AT1G54215.1	1.0767	0.6938	0.644376	PCP010339.1	AT1G54215.1	1.3467	0.6707	0.498032
Pbr030469.1	AT1G43245.1	1.7194	0.5518	0.320926	PCP010521.1	AT1G43245.1	3.1093	0.5961	0.191715
Pbr002535.1	AT1G79260.1	1.8011	0.2638	0.146466	PCP010647.1	AT1G79260.1	1.4075	0.268	0.190409
Pbr004378.1	AT5G49570.1	1.462	0.2663	0.182148	PCP010685.1	AT5G49570.1	1.4673	0.2907	0.198119
Pbr018597.2	AT5G11680.1	1.9267	0.1449	0.0752063	PCP011486.1	AT5G11680.1	2.3471	0.1423	0.060628
Pbr032837.3	AT2G41750.1	3.8777	0.3295	0.0849731	PCP011525.1	AT2G41750.1	3.8305	0.3326	0.0868294
Pbr032835.2	AT4G35910.1	1.5928	0.3081	0.193433	PCP011527.1	AT4G35910.1	1.6497	0.2935	0.177911
Pbr030342.2	AT3G45040.1	1.2414	0.2626	0.211535	PCP011770.1	AT3G45040.1	1.1935	0.275	0.230415
Pbr034556.1	AT2G42760.1	3.8642	1.1195	0.289711	PCP011999.1	AT2G42760.1	3.866	1.1077	0.286524
Pbr025198.1	AT5G67290.1	1.845	0.2282	0.123686	PCP012057.1	AT5G67290.1	1.4891	0.2465	0.165536
Pbr017221.1	AT1G74880.1	2.1602	0.2965	0.137256	PCP012422.1	AT1G74880.1	1.6282	0.312	0.191623
Pbr019216.2	AT2G41610.1	1.7575	0.4337	0.246771	PCP012440.1	AT2G41610.1	1.782	0.4349	0.244052
Pbr031197.1	AT1G03820.1	3.7609	0.7104	0.188891	PCP012461.1	AT1G03820.1	3.768	0.6543	0.173646
Pbr041220.1	AT4G10310.1	3.411	0.4697	0.137702	PCP012769.1	AT4G10310.1	4.1528	0.4602	0.110817
Pbr029016.1	AT1G07980.1	3.6721	0.5485	0.14937	PCP013248.1	AT1G07980.1	3.6706	0.5492	0.149621
Pbr023245.1	AT2G14095.1	1.4197	0.6731	0.474114	PCP013304.1	AT2G14095.1	1.4859	0.6754	0.454539
Pbr017557.1	AT5G51680.1	2.1031	0.5598	0.266178	PCP013368.1	AT5G51680.1	2.2291	0.5632	0.252658
Pbr009219.1	AT5G11550.1	1.9034	0.3414	0.179363	PCP013617.1	AT5G11550.1	1.7747	0.3515	0.198062
Pbr027663.1	AT3G10630.1	2.3184	0.2383	0.102786	PCP014101.1	AT3G10630.1	2.4388	0.2408	0.0987371
Pbr041885.2	AT1G62780.1	2.0941	0.2512	0.119956	PCP014233.1	AT1G62780.1	2.1086	0.2464	0.116855
Pbr031579.1	AT5G44710.1	1.0561	0.1409	0.133415	PCP014797.1	AT5G44710.1	1.1466	0.141	0.122972
Pbr041898.1	AT4G12130.1	1.9781	0.2421	0.12239	PCP015048.1	AT4G12130.1	1.8921	0.2382	0.125892
Pbr035262.1	AT1G78770.1	2.0297	0.1089	0.0536532	PCP015217.1	AT1G78770.1	2.224	0.1149	0.0516637
Pbr005375.1	AT5G39590.1	2.9912	0.33	0.110324	PCP015397.1	AT5G39590.1	2.53	0.3262	0.128933
Pbr023760.1	AT3G62370.1	2.6301	0.2031	0.0772214	PCP015522.1	AT3G62370.1	2.1235	0.2071	0.0975277
Pbr003861.1	AT5G59500.1	2.2908	0.2539	0.110835	PCP015582.1	AT5G59500.1	2.6188	0.2499	0.0954254
Pbr036966.2	AT3G48425.1	1.9838	0.2076	0.104648	PCP015715.1	AT3G48425.1	1.7064	0.1917	0.112342
Pbr030858.2	AT3G02690.1	2.453	0.3167	0.129107	PCP016405.1	AT3G02690.1	2.161	0.3214	0.148727
Pbr030856.2	AT3G02680.1	1.4299	0.4132	0.288971	PCP016407.1	AT3G02680.1	1.6249	0.4474	0.27534
Pbr017126.3	AT3G26410.1	4.3055	0.1865	0.0433167	PCP016465.1	AT3G26410.1	4.3386	0.1904	0.0438851
Pbr008170.1	AT2G17900.1	2.8355	0.2352	0.0829483	PCP016536.1	AT2G17900.1	1.3491	0.2361	0.175006
Pbr026486.1	AT3G12345.1	3.6602	0.2846	0.0777553	PCP016565.1	AT3G12345.1	3.6933	0.3188	0.0863185
Pbr011292.1	AT1G12470.1	1.3277	0.1192	0.0897793	PCP016599.1	AT1G12470.1	1.3567	0.1185	0.0873443
Pbr038124.1	AT2G17705.1	3.3208	0.1742	0.0524572	PCP016640.1	AT2G17705.1	4.9728	0.1743	0.0350507
Pbr010039.4	AT1G43860.1	2.0588	0.205	0.0995726	PCP016727.1	AT1G43860.1	2.1607	0.2059	0.0952932
Pbr034444.1	AT5G60335.1	2.0012	0.3144	0.157106	PCP017044.1	AT5G60335.1	2.167	0.3112	0.143609
Pbr038551.1	AT2G26930.1	1.5821	0.1951	0.123317	PCP017440.1	AT2G26930.1	1.5991	0.1957	0.122381
Pbr041053.1	AT3G12960.1	2.5269	0.3433	0.135858	PCP017532.1	AT3G12960.1	2.9935	0.3308	0.110506
Pbr007690.1	AT4G38495.1	1.27	0.267	0.210236	PCP017583.1	AT4G38495.1	1.313	0.2517	0.191698
Pbr014862.1	AT4G15820.1	1.7915	0.7019	0.391795	PCP017832.1	AT4G15820.1	1.5692	0.6849	0.436464
Pbr013865.3	AT5G52980.1	2.5262	0.2586	0.102367	PCP017990.1	AT5G52980.1	1.8507	0.2526	0.136489
Pbr007688.1	AT5G18200.1	1.4401	0.2412	0.167488	PCP018017.1	AT5G18200.1	1.4178	0.2416	0.170405
Pbr039612.1	AT4G18400.1	1.976	0.3784	0.191498	PCP018087.1	AT4G18400.1	2.9934	0.4041	0.134997
Pbr009881.1	AT1G18265.1	3.6783	0.5587	0.151891	PCP018273.1	AT1G18265.1	2.8976	0.5933	0.204756
Pbr030457.1	AT1G76730.1	2.1608	0.2077	0.0961218	PCP018309.1	AT1G76730.1	1.9145	0.2245	0.117263
Pbr015119.3	AT1G42990.1	1.7255	0.7427	0.430426	PCP018457.1	AT1G42990.1	1.8038	0.7418	0.411243
Pbr015110.1	AT2G33585.1	2.5469	0.2348	0.0921905	PCP018465.1	AT2G33585.1	2.5469	0.2348	0.0921905
Pbr023358.1	AT1G01930.1	1.667	0.3159	0.189502	PCP018591.1	AT1G01930.1	1.6359	0.31	0.189498
Pbr034223.1	AT5G57880.1	2.8913	0.3497	0.120949	PCP019328.1	AT5G57880.1	2.1765	0.3841	0.176476
Pbr007162.1	AT5G60840.1	3.1681	0.9225	0.291184	PCP019436.1	AT5G60840.1	1.3881	1.0586	0.762625
Pbr027894.1	AT4G32050.1	1.2571	0.3259	0.259247	PCP019684.1	AT4G32050.1	1.1899	0.3199	0.268846
Pbr024010.1	AT5G63200.1	2.3782	0.2505	0.105332	PCP019830.1	AT5G63200.1	2.1661	0.2521	0.116384
Pbr021353.1	AT5G44450.1	1.6857	0.201	0.119238	PCP020008.1	AT5G44450.1	1.9376	0.1988	0.102601
Pbr007191.1	AT1G74120.1	1.1051	0.3659	0.331101	PCP020061.1	AT1G74120.1	1.0808	0.3691	0.341506
Pbr007175.1	AT5G08110.1	2.1214	0.4311	0.203215	PCP020264.1	AT5G08110.1	1.6195	0.3759	0.232109
Pbr010142.1	AT5G61865.1	1.8961	0.6128	0.32319	PCP021555.1	AT5G61865.1	1.7463	0.6197	0.354865
Pbr020471.1	AT1G78590.1	1.7351	0.2617	0.150827	PCP021615.1	AT1G78590.1	1.6477	0.2649	0.16077
Pbr027960.1	AT5G08770.1	1.74	0.3825	0.219828	PCP021668.1	AT5G08770.1	1.7584	0.3848	0.218835
Pbr023517.1	AT5G08630.1	1.6185	0.3958	0.244547	PCP021677.1	AT5G08630.1	2.2282	0.386	0.173234
Pbr016007.1	AT3G48110.1	2.6113	0.1764	0.0675526	PCP021944.1	AT3G48110.1	3.1221	0.1917	0.061401
Pbr016002.1	AT2G44760.1	2.1651	0.2766	0.127754	PCP021948.1	AT2G44760.1	1.9302	0.2764	0.143198
Pbr016069.1	AT5G57590.1	1.3954	0.269	0.192776	PCP021957.1	AT5G57590.1	1.4274	0.2689	0.188384
Pbr009952.1	AT2G47980.1	3.8255	0.8074	0.211057	PCP022777.1	AT2G47980.1	2.5151	0.9049	0.359787
Pbr030954.1	AT3G24160.1	1.4525	0.4515	0.310843	PCP023039.1	AT3G24160.1	1.3841	0.4508	0.325699
Pbr030955.1	AT4G13670.1	1.2812	0.391	0.305183	PCP023040.1	AT4G13670.1	3.0157	0.375	0.124349
Pbr033115.1	AT4G21865.1	1.4574	0.8387	0.575477	PCP023422.1	AT4G21865.1	1.4889	0.8355	0.561153
Pbr023771.1	AT2G44360.1	3.4037	0.1233	0.0362253	PCP023463.1	AT2G44360.1	3.3989	0.123	0.0361882
Pbr011836.1	AT1G05385.1	2.1844	0.3979	0.182155	PCP023743.1	AT1G05385.1	2.4826	0.4032	0.16241
Pbr011024.1	AT2G32500.1	2.2164	0.3089	0.13937	PCP023756.1	AT2G32500.1	1.7255	0.3794	0.219878
Pbr039047.1	AT3G56810.1	3.119	0.9014	0.289003	PCP023830.1	AT3G56810.1	1.9588	1.0983	0.5607
Pbr002825.1	AT1G32500.1	1.503	0.2909	0.193546	PCP023831.1	AT1G32500.1	1.5117	0.293	0.193822
Pbr015933.1	AT3G08800.1	1.5154	0.5724	0.377722	PCP024315.1	AT3G08800.1	1.4953	0.5684	0.380124
Pbr000709.1	AT2G20480.1	1.1997	0.2766	0.230558	PCP024444.1	AT2G20480.1	1.3881	0.2785	0.200634
Pbr009700.2	AT1G31410.1	1.532	0.36	0.234987	PCP024775.1	AT1G31410.1	1.7084	0.3721	0.217806
Pbr003582.1	AT5G19151.1	1.585	0.6449	0.406877	PCP024960.1	AT5G19151.1	1.4531	0.891	0.613172
Pbr019754.3	AT1G59600.1	1.1959	0.3224	0.269588	PCP025123.1	AT1G59600.1	1.1896	0.3035	0.255128
Pbr037437.1	AT1G77550.1	2.016	0.2281	0.113145	PCP025227.1	AT1G77550.1	2.3508	0.2209	0.093968
Pbr006907.1	AT1G50450.1	1.957	0.1886	0.096372	PCP025269.1	AT1G50450.1	1.9424	0.1905	0.0980745
Pbr007757.1	AT3G22100.1	3.8869	0.7055	0.181507	PCP025273.1	AT3G22100.1	3.9166	0.7832	0.199969
Pbr010120.1	AT4G16850.1	1.7358	0.5688	0.327688	PCP025457.1	AT4G16850.1	1.5833	0.5644	0.356471
Pbr001059.1	AT2G22905.1	2.1219	0.9593	0.452095	PCP025572.1	AT2G22905.1	1.9927	0.886	0.444623
Pbr028955.1	AT3G05625.1	1.5574	0.2441	0.156736	PCP027393.1	AT3G05625.1	2.0686	0.2763	0.133569
Pbr015628.1	AT5G56930.1	4.5111	0.8259	0.183082	PCP027518.1	AT5G56930.1	4.5028	0.7961	0.176801
Pbr042403.1	AT4G14145.1	3.2392	0.1872	0.057792	PCP027598.1	AT4G14145.1	3.3148	0.2163	0.0652528
Pbr040057.1	AT5G24490.1	2.9482	0.2459	0.0834068	PCP027980.1	AT5G24490.1	1.421	0.2421	0.170373
Pbr024317.1	AT3G49890.1	1.6124	0.4531	0.28101	PCP027988.1	AT3G49890.1	1.574	0.482	0.306226
Pbr022970.1	AT2G38780.1	1.4268	0.4333	0.303687	PCP027999.1	AT2G38780.1	1.403	0.4278	0.304918
Pbr010248.1	AT2G21820.1	0.8367	0.2325	0.277877	PCP028137.1	AT2G21820.1	0.896	0.2045	0.228237
Pbr001637.1	AT2G22370.1	1.8772	0.1943	0.103505	PCP028145.1	AT2G22370.1	1.8749	0.2755	0.146941
Pbr025641.2	AT1G17870.1	1.612	0.1666	0.10335	PCP028966.1	AT1G17870.1	1.4808	0.1303	0.087993
Pbr025649.1	AT1G50020.1	2.2776	0.3645	0.160037	PCP028974.1	AT1G50020.1	2.1656	0.3642	0.168175
Pbr016181.1	AT4G18460.1	1.8773	0.1191	0.0634422	PCP029147.1	AT4G18460.1	1.4197	0.1541	0.108544
Pbr032701.1	AT3G61540.1	2.6074	0.2691	0.103206	PCP029272.1	AT3G61540.1	2.426	0.1432	0.0590272
Pbr011357.1	AT2G39910.1	1.4436	0.3582	0.24813	PCP029311.1	AT2G39910.1	1.4353	0.3555	0.247683
Pbr008014.1	AT1G12790.1	1.1979	0.3049	0.254529	PCP029818.1	AT1G12790.1	1.3409	0.3245	0.242002
Pbr031267.1	AT1G71440.1	1.5906	0.2497	0.156985	PCP029979.1	AT1G71440.1	1.5703	0.2417	0.15392
Pbr034940.1	AT4G11720.1	2.065	0.2612	0.126489	PCP030025.1	AT4G11720.1	2.1863	0.3066	0.140237
Pbr023369.1	AT2G45520.1	3.6128	0.2944	0.081488	PCP031165.1	AT2G45520.1	2.0285	0.3235	0.159477
Pbr016529.1	AT4G14180.1	4.2394	0.4114	0.097042	PCP031359.1	AT4G14180.1	2.3631	0.4088	0.172993
Pbr038645.1	AT2G07820.1	1.9575	0.6227	0.31811	PCP032011.1	AT2G07820.1	1.8376	0.633	0.344471
Pbr029928.1	AT1G26640.1	1.557	0.1964	0.12614	PCP032442.1	AT1G26640.1	3.2907	0.1955	0.0594099
Pbr032552.1	AT2G36810.1	1.4904	0.3295	0.221082	PCP032686.1	AT2G36810.1	1.9446	0.4285	0.220354
Pbr027357.1	AT3G20680.1	1.8678	0.3511	0.187975	PCP032849.1	AT3G20680.1	1.8111	0.3502	0.193363
Pbr022795.1	AT3G62920.1	0.8011	0.2951	0.368368	PCP033350.1	AT3G62920.1	0.8038	0.2949	0.366882
Pbr029468.1	AT4G26980.1	1.9395	0.2953	0.152256	PCP033602.1	AT4G26980.1	2.0438	0.2987	0.146149
Pbr002503.1	AT5G17370.1	1.7286	0.4564	0.264029	PCP033783.1	AT5G17370.1	1.664	0.4416	0.265385
Pbr032055.1	AT2G18290.1	1.1839	0.0993	0.0838753	PCP033790.1	AT2G18290.1	1.2539	0.0989	0.0788739
Pbr015401.1	AT2G33180.1	3.6191	0.4378	0.120969	PCP034180.1	AT2G33180.1	3.6178	0.4315	0.119271
Pbr013800.1	AT3G25400.1	3.2667	0.5782	0.176998	PCP034468.1	AT3G25400.1	3.1405	0.4561	0.145232
Pbr036736.1	AT4G29890.1	2.0245	0.2883	0.142406	PCP035281.1	AT4G29890.1	2.936	0.2653	0.090361
Pbr030276.1	AT3G13275.1	1.9792	0.3635	0.18366	PCP035380.1	AT3G13275.1	1.4494	0.3094	0.213468
Pbr023326.2	AT4G35987.1	1.8726	0.2803	0.149685	PCP035413.1	AT4G35987.1	1.5391	0.2529	0.164317
Pbr022433.1	AT5G57820.1	3.5815	1.0394	0.290214	PCP035663.1	AT5G57820.1	1.9561	1.0539	0.538776
Pbr021266.1	AT3G57560.1	1.6544	0.25	0.151112	PCP035942.1	AT3G57560.1	1.6911	0.2428	0.143575
Pbr019536.1	AT1G04790.1	4.473	0.7614	0.170221	PCP036252.1	AT1G04790.1	4.4457	0.7337	0.165036
Pbr040393.1	AT4G34030.1	1.4031	0.1527	0.10883	PCP036312.1	AT4G34030.1	1.422	0.1495	0.105134
Pbr030680.1	AT1G03600.1	1.2493	0.3454	0.276475	PCP036514.1	AT1G03600.1	1.03	0.3329	0.323204
Pbr037651.1	AT5G08320.1	1.4703	0.2497	0.169829	PCP037292.1	AT5G08320.1	1.3029	0.2447	0.187812
Pbr015003.1	AT5G49540.1	1.1529	0.2735	0.237228	PCP037440.1	AT5G49540.1	0.8412	0.261	0.310271
Pbr023639.1	AT5G37360.1	1.9713	0.2982	0.151271	PCP037519.1	AT5G37360.1	1.743	0.3096	0.177625
Pbr031274.1	AT1G73970.1	1.4046	0.3576	0.254592	PCP037558.1	AT1G73970.1	4.0682	0.3669	0.0901873
Pbr030421.1	AT4G37000.1	1.439	0.4621	0.321126	PCP037625.1	AT4G37000.1	2.0317	0.4086	0.201112
Pbr007821.1	AT1G01180.1	4.0701	0.3321	0.081595	PCP037813.1	AT1G01180.1	4.0622	0.3329	0.0819507
Pbr040739.1	AT1G49245.1	1.6965	0.4183	0.246566	PCP037887.1	AT1G49245.1	1.8966	0.4343	0.228989
Pbr001825.1	AT1G68680.1	4.5297	0.3053	0.0673996	PCP038076.1	AT1G68680.1	2.5097	0.2692	0.107264
Pbr001821.1	AT5G20045.1	1.3879	0.4417	0.318251	PCP038077.1	AT5G20045.1	1.5305	0.4403	0.287684
Pbr016358.2	AT4G38370.1	3.2288	0.2703	0.0837153	PCP038127.1	AT4G38370.1	1.7802	0.3293	0.184979
Pbr040758.1	AT1G65032.1	1.4615	0.3183	0.21779	PCP038395.1	AT1G65032.1	1.4427	0.3244	0.224856
Pbr008256.1	AT5G02710.1	3.5147	0.3112	0.0885424	PCP038480.1	AT5G02710.1	3.5229	0.3201	0.0908626
Pbr004608.1	AT3G09310.1	4.1298	0.4459	0.107971	PCP038594.1	AT3G09310.1	3.478	0.4442	0.127717
Pbr023463.1	AT3G46200.1	1.5488	0.2703	0.174522	PCP038917.1	AT3G46200.1	1.5897	0.2711	0.170535
Pbr018902.2	AT1G11755.1	1.5245	0.4718	0.309479	PCP038930.1	AT1G11755.1	1.1832	0.4309	0.364182
Pbr013853.1	AT1G32310.1	1.5149	0.3564	0.235263	PCP038945.1	AT1G32310.1	1.0858	0.3738	0.344262
Pbr013855.3	AT1G32340.1	1.8034	0.3533	0.195908	PCP038948.1	AT1G32340.1	1.5304	0.3713	0.242616
Pbr017585.1	AT2G22260.1	1.9201	0.2905	0.151294	PCP039302.1	AT2G22260.1	2.0123	0.2896	0.143915
Pbr006041.1	AT3G23980.1	1.7749	0.4644	0.261649	PCP039595.1	AT3G23980.1	1.6069	0.4731	0.294418
Pbr042469.1	AT5G46795.1	1.5457	0.6769	0.437925	PCP039903.1	AT5G46795.1	2.1476	0.6384	0.297262
Pbr005435.1	AT5G57500.1	3.1769	0.1485	0.0467437	PCP040279.1	AT5G57500.1	4.0399	0.1452	0.0359415
Pbr020770.1	AT5G03460.1	1.0914	0.397	0.363753	PCP040549.1	AT5G03460.1	1.0598	0.3897	0.367711
Pbr018092.1	AT1G05205.1	2.063	0.0837	0.040572	PCP040740.1	AT1G05205.1	3.0739	0.0815	0.0265135
Pbr033103.1	AT2G03070.1	1.5831	0.2665	0.168341	PCP041374.1	AT2G03070.1	1.4744	0.2552	0.173087
Pbr039618.1	AT1G30260.1	1.4455	0.5022	0.347423	PCP041679.1	AT1G30260.1	1.6942	0.4774	0.281785
Pbr017719.1	AT4G24930.1	2.8041	0.3414	0.12175	PCP041962.1	AT4G24930.1	1.4542	0.4779	0.328634
Pbr006135.1	AT1G19530.1	3.2972	0.7056	0.214	PCP042525.1	AT1G19530.1	3.3059	0.6469	0.19568
Pbr029939.1	AT2G03420.1	1.3971	0.3384	0.242216	PCP042802.1	AT2G03420.1	2.6404	0.3615	0.136911
Pbr017427.1	AT4G11175.1	3.4183	0.6339	0.185443	PCP043391.1	AT4G11175.1	3.3905	0.6168	0.18192
Pbr033468.2	AT4G13440.1	2.0029	1.0622	0.530331	PCP043551.1	AT4G13440.1	3.5174	1.0459	0.29735
Pbr006390.1	AT5G39410.1	1.5426	0.2011	0.130364	PCP043771.1	AT5G39410.1	1.5527	0.2123	0.13673
Pbr034807.1	AT4G35905.1	2.1205	0.2027	0.0955907	PCP043826.1	AT4G35905.1	1.8026	0.215	0.119272
Pbr002009.2	AT1G16040.1	1.2231	0.3655	0.298831	PCP044021.1	AT1G16040.1	1.2548	0.37	0.294868
Pbr028218.1	AT3G55390.1	1.6277	0.216	0.132703	PCP044044.1	AT3G55390.1	1.6157	0.2121	0.131274
Pbr013447.1	AT3G03070.1	1.8607	0.1161	0.0623959	PCP044202.1	AT3G03070.1	2.5454	0.1262	0.0495796
Pbr002887.1	AT1G33400.1	1.4558	0.4286	0.294409	PCP044221.1	AT1G33400.1	1.4799	0.4233	0.286033
Pbr013043.1	AT5G07160.1	3.378	0.662	0.195974	PCP044293.1	AT5G07160.1	3.3743	0.691	0.204783
Pbr012191.2	AT1G75010.1	1.5245	0.4327	0.283831	PCP044427.1	AT1G75010.1	2.2481	0.4217	0.187581
Pbr034765.1	AT5G38360.1	1.4818	0.2668	0.180051	PCP044497.1	AT5G38360.1	1.4856	0.2693	0.181274
Pbr020273.1	AT1G68585.1	1.4806	0.8912	0.601918	PCP044899.1	AT1G68585.1	1.7882	1.0397	0.581423
Pbr039048.1	AT3G56820.1	1.6906	0.2902	0.171655	PCP045165.1	AT3G56820.1	1.6935	0.2901	0.171302
Pbr033035.3	AT4G13150.1	1.8091	0.3247	0.179482	PCP045184.1	AT4G13150.1	1.8914	0.3328	0.175954
Pbr027906.1	AT1G77230.1	1.5895	0.3556	0.223718	PCP045192.1	AT1G77230.1	1.2322	0.3645	0.295812
Pbr001906.1	AT4G34140.3	1.6633	0.4613	0.27734	PCP007909.1	AT4G34140.3	1.5467	0.4744	0.306718
Pbr004986.1	AT2G31955.2	4.0573	0.133	0.0327804	PCP012216.1	AT2G31955.2	4.0606	0.1317	0.0324336
Pbr005734.1	AT2G02410.3	3.7879	0.1661	0.0438502	PCP031447.1	AT2G02410.3	3.7867	0.166	0.0438376
Pbr010239.1	AT4G20310.2	1.61	0.5904	0.366708	PCP023747.1	AT4G20310.2	1.1017	0.4608	0.418263
Pbr011705.1	AT4G33150.2	2.7148	0.1981	0.0729704	PCP017811.1	AT4G33150.2	2.7044	0.1953	0.0722156
Pbr013852.1	AT5G46850.3	3.9454	0.4962	0.125767	PCP005519.1	AT5G46850.3	3.9276	0.509	0.129596
Pbr014383.1	AT1G66510.2	2.2428	0.2226	0.0992509	PCP023370.1	AT1G66510.2	2.223	0.234	0.105263
Pbr015130.1	AT1G73350.2	3.0042	0.0541	0.0180081	PCP013990.1	AT1G73350.2	3.0042	0.0541	0.0180081
Pbr016070.1	AT4G30310.2	2.1413	0.1636	0.0764022	PCP041188.1	AT4G30310.2	2.0142	0.1477	0.0733294
Pbr016147.1	AT2G34090.1	1.3733	0.2089	0.152115	PCP034509.1	AT2G34090.1	1.8561	0.2151	0.115888
Pbr020388.1	AT3G05480.1	1.4507	0.2039	0.140553	PCP027410.1	AT3G05480.1	1.4275	0.2056	0.144028
Pbr022814.1	AT1G64770.1	1.9684	0.2845	0.144534	PCP032271.1	AT1G64770.1	1.824	0.2903	0.159156
Pbr023194.1	AT5G12920.1	1.3936	0.3352	0.240528	PCP044722.1	AT5G12920.1	1.5449	0.3545	0.229465
Pbr023632.1	AT5G18410.2	1.6789	0.1	0.0595628	PCP029349.1	AT5G18410.2	1.8564	0.1049	0.0565072
Pbr026526.1	AT1G60990.3	1.373	0.2651	0.193081	PCP018220.1	AT1G60990.3	1.4518	0.2706	0.186389
Pbr037320.1	AT5G66005.3	1.7507	0.2427	0.13863	PCP027779.1	AT5G66005.3	1.5362	0.2258	0.146986
Pbr021221.1	AT3G53270.5	1.5733	0.3293	0.209305	PCP025145.1	AT3G53270.5	1.3707	0.357	0.260451
Pbr039713.1	AT4G35785.1	2.7552	1.2816	0.465157	PCP006341.1	AT4G35785.1	1.6466	2.0828	1.26491
Pbr015083.2	AT1G42480.3	2.331	0.3672	0.157529	PCP007298.1	AT1G42480.3	3.587	0.3878	0.108113
Pbr034976.1	AT3G07930.3	3.9285	0.7107	0.180909	PCP002862.1	AT3G07930.3	4.2047	0.7003	0.166552
Pbr023163.1	AT1G78915.1	1.3714	0.2722	0.198483	PCP010365.1	AT1G78915.1	1.6415	0.3284	0.200061

## Sheet: Table S6
Table S6. Sequence divergence of orthologous singletons measured by comparisions between
P.bretschneideri and M. domestica and between P.communis and M. domestica
P.bretschneideri	M. domestica	Ks	Ka	ω	M.domestica	P.communis	Ks	Ka	ω
Pbr001032.1	MDP0000652004	0.0592	0.0167	0.282095	MDP0000652004	PCP013223.1	0.063	0.0195	0.309524
Pbr002247.2	MDP0000886900	0.0642	0.0293	0.456386	MDP0000886900	PCP007978.1	0.1896	0.1313	0.692511
Pbr004846.1	MDP0000119280	0.0898	0.0654	0.728285	MDP0000119280	PCP005084.1	0.0541	0.0425	0.785582
Pbr005371.1	MDP0000808464	0.0155	0.0053	0.341935	MDP0000808464	PCP032633.1	0	0.0179	NA
Pbr007910.1	MDP0000168023	0.0421	0.009	0.213777	MDP0000168023	PCP029283.1	0.0305	0.0033	0.108197
Pbr020027.1	MDP0000912059	0.0669	0.0174	0.26009	MDP0000912059	PCP015042.1	0.1206	0.089	0.737977
Pbr025641.2	MDP0000226817	0.0693	0.0092	0.132756	MDP0000226817	PCP028966.1	0.0493	0.0105	0.212982
Pbr031264.1	MDP0000253785	0.0831	0.0502	0.604091	MDP0000253785	PCP040647.1	0.1035	0.1116	1.07826
Pbr034685.1	MDP0000320202	0.051	0.0064	0.12549	MDP0000320202	PCP036989.1	0.0377	0	0
Pbr039369.1	MDP0000157007	0.3831	0.2762	0.720961	MDP0000157007	PCP015773.1	0.3315	0.2993	0.902866
Pbr042832.1	MDP0000157387	0.2546	0.2025	0.795365	MDP0000157387	PCP044212.1	0.3467	0.2521	0.727142
Pbr024247.1	MDP0000647176	0.1	0.0786	0.786	MDP0000647176	PCP001497.1	0.095	0.081	0.852632
Pbr023802.1	MDP0000155839	0.0862	0.0348	0.403712	MDP0000155839	PCP002308.1	0.0248	0.0034	0.137097
Pbr006779.1	MDP0000572633	0.0715	0.0103	0.144056	MDP0000572633	PCP003871.1	0.0604	0.0145	0.240066
Pbr005154.1	MDP0000911003	0.0888	0.0453	0.510135	MDP0000911003	PCP003884.1	0.0299	0.0077	0.257525
Pbr013851.1	MDP0000444739	0.0321	0.02	0.623053	MDP0000444739	PCP005518.1	0.033	0.0157	0.475758
Pbr024388.1	MDP0000916280	0.0697	0.0953	1.36729	MDP0000916280	PCP006234.1	0.0789	0.094	1.19138
Pbr033480.1	MDP0000296002	0.0127	0.0085	0.669291	MDP0000296002	PCP008460.1	0.0367	0.0023	0.0626703
Pbr026734.1	MDP0000145533	0.0495	0.0208	0.420202	MDP0000145533	PCP008919.1	0.0506	0.0151	0.298419
Pbr022410.1	MDP0000821000	0.0475	0.0061	0.128421	MDP0000821000	PCP009246.1	0.0619	0.0058	0.0936995
Pbr000424.1	MDP0000729319	0.0291	0.0128	0.439863	MDP0000729319	PCP009821.1	0.0344	0.0132	0.383721
Pbr027429.1	MDP0000865060	0.163	0.0439	0.269325	MDP0000865060	PCP009962.1	0.0209	0.0121	0.578947
Pbr024527.1	MDP0000202750	0.0548	0.0258	0.470803	MDP0000202750	PCP012024.1	0.0641	0.0291	0.453978
Pbr015138.1	MDP0000293367	0.0632	0.0282	0.446203	MDP0000293367	PCP012333.1	0.2534	0.1238	0.488556
Pbr031197.1	MDP0000885773	0.0591	0.0231	0.390863	MDP0000885773	PCP012461.1	0.0639	0.0253	0.395931
Pbr011787.1	MDP0000197224	0.2577	0.09	0.349243	MDP0000197224	PCP012556.1	0.0105	0.0292	2.78095
Pbr000547.1	MDP0000234011	0.3875	0.3296	0.850581	MDP0000234011	PCP012894.1	0.6629	0.3978	0.600091
Pbr029016.1	MDP0000129026	0.0614	0.0219	0.356678	MDP0000129026	PCP013248.1	0.0582	0.0156	0.268041
Pbr020060.1	MDP0000826832	0.0383	0.0139	0.362924	MDP0000826832	PCP013262.1	0.049	0.0121	0.246939
Pbr008930.3	MDP0000143364	0.156	0.1321	0.846795	MDP0000143364	PCP014007.1	0.5888	0.5018	0.852242
Pbr039416.1	MDP0000179406	0.2537	0.0771	0.303902	MDP0000179406	PCP014355.1	0.1712	0.1267	0.74007
Pbr035262.1	MDP0000230636	0.0826	0.0417	0.504843	MDP0000230636	PCP015217.1	0.0718	0.037	0.51532
Pbr038619.1	MDP0000267416	0.2428	0.1823	0.750824	MDP0000267416	PCP015237.1	0.1117	0.0784	0.70188
Pbr035000.2	MDP0000187256	0.1295	0.0529	0.408494	MDP0000187256	PCP015535.1	0.1359	0.0966	0.710817
Pbr017126.3	MDP0000203679	0.0627	0.0041	0.0653907	MDP0000203679	PCP016465.1	0.0466	0.0039	0.083691
Pbr029816.1	MDP0000863249	1.7096	1.9196	1.12284	MDP0000863249	PCP016544.1	0	0	NA
Pbr039612.1	MDP0000579201	0.1987	0.0268	0.134877	MDP0000579201	PCP018087.1	0.0365	0.0043	0.117808
Pbr002383.2	MDP0000134944	0.0457	0.0027	0.059081	MDP0000134944	PCP018109.1	0.047	0.0013	0.0276596
Pbr039963.1	MDP0000928679	0.1628	0.1007	0.61855	MDP0000928679	PCP018176.1	0.1612	0.1103	0.684243
Pbr011129.1	MDP0000294496	0.0578	0.0298	0.515571	MDP0000294496	PCP018712.1	0.0586	0.0507	0.865188
Pbr009417.1	MDP0000165214	0.0556	0.0325	0.584532	MDP0000165214	PCP021323.1	0.0366	0.0321	0.877049
Pbr010142.1	MDP0000186702	0.0347	0.0251	0.723343	MDP0000186702	PCP021555.1	0.0185	0.0219	1.18378
Pbr023518.1	MDP0000232978	0.0533	0.0267	0.500938	MDP0000232978	PCP021676.1	0.0484	0.0293	0.605372
Pbr041624.1	MDP0000246803	0.0386	0.0175	0.453368	MDP0000246803	PCP022098.1	0.0416	0.0133	0.319712
Pbr040831.1	MDP0000849292	0.5188	0.365	0.703547	MDP0000849292	PCP023182.1	0.0393	0.0049	0.124682
Pbr010377.1	MDP0000639878	0.6409	0.3068	0.478702	MDP0000639878	PCP023668.1	0.749	0.259	0.345794
Pbr009816.1	MDP0000122724	2.5355	1.0627	0.419128	MDP0000122724	PCP025249.1	0.0447	0.007	0.1566
Pbr007757.1	MDP0000817710	0.0477	0.0402	0.842767	MDP0000817710	PCP025273.1	0.0499	0.0382	0.765531
Pbr002137.1	MDP0000153787	0.1639	0.0718	0.438072	MDP0000153787	PCP028896.1	0.0508	0.0192	0.377953
Pbr011357.1	MDP0000192127	0.0924	0.0406	0.439394	MDP0000192127	PCP029311.1	0.0585	0.0128	0.218803
Pbr031593.1	MDP0000857799	0.1186	0.0131	0.110455	MDP0000857799	PCP033777.1	0.4183	0.3272	0.782214
Pbr008869.1	MDP0000257799	0.1418	0.0753	0.53103	MDP0000257799	PCP033908.1	0.0704	0.0086	0.122159
Pbr009260.1	MDP0000155234	2.6088	1.5163	0.581225	MDP0000155234	PCP034256.1	0.6595	0.4359	0.660955
Pbr031229.1	MDP0000719297	0.0956	0.1008	1.05439	MDP0000719297	PCP034589.1	0.0553	0.0862	1.55877
Pbr008415.1	MDP0000161977	0.0909	0.0438	0.481848	MDP0000161977	PCP035126.1	0.254	0.1202	0.473228
Pbr039958.1	MDP0000928674	0.0777	0.0412	0.530245	MDP0000928674	PCP035326.1	0.0277	0.0086	0.310469
Pbr041960.1	MDP0000135366	0.0814	0.0444	0.545455	MDP0000135366	PCP036057.1	1.5597	0.8374	0.536898
Pbr005760.1	MDP0000190208	0.0447	0	0	MDP0000190208	PCP036801.1	0.173	0.1646	0.951445
Pbr006781.1	MDP0000770985	0.0118	0	0	MDP0000770985	PCP038664.1	0.0239	0.0106	0.443515
Pbr018902.2	MDP0000219992	0.0744	0.0221	0.297043	MDP0000219992	PCP038930.1	0.0419	0.0107	0.25537
Pbr013853.1	MDP0000195990	0.0984	0.052	0.528455	MDP0000195990	PCP038945.1	0.0329	0.0236	0.717325
Pbr037740.1	MDP0000705032	0.0131	0.0273	2.08397	MDP0000705032	PCP039274.1	0.021	0.0239	1.1381
Pbr006058.1	MDP0000683780	0.412	0.1756	0.426214	MDP0000683780	PCP040547.1	0.0485	0.0442	0.91134
Pbr020770.1	MDP0000572846	0.0235	0.0245	1.04255	MDP0000572846	PCP040549.1	0.0092	0.0246	2.67391
Pbr018092.1	MDP0000316819	0.1461	0.0048	0.0328542	MDP0000316819	PCP040740.1	0.1468	0.0048	0.0326975
Pbr008382.1	MDP0000226210	0.0599	0.0337	0.562604	MDP0000226210	PCP041641.1	0.1073	0.0454	0.423113
Pbr032919.1	MDP0000294505	0.5408	0.4967	0.918454	MDP0000294505	PCP041920.1	0.1154	0.0721	0.624783
Pbr002785.1	MDP0000821003	1.0597	1.1	1.03803	MDP0000821003	PCP042195.1	0.906	1.2506	1.38035
Pbr039774.1	MDP0000143437	0.4264	0.4741	1.11187	MDP0000143437	PCP042856.1	0.7843	0.3703	0.472141
Pbr018817.1	MDP0000231567	0.2241	0.1122	0.500669	MDP0000231567	PCP043777.1	0.1807	0.0798	0.441616
Pbr013586.1	MDP0000286353	1.8044	0.4269	0.236588	MDP0000286353	PCP044196.1	0.0717	0.0577	0.804742
Pbr013447.1	MDP0000196182	0.0493	0.0112	0.227181	MDP0000196182	PCP044202.1	0.0401	0.0233	0.581047
Pbr023579.1	MDP0000285175	0.77	0.2571	0.333896	MDP0000285175	PCP045051.1	0.033	0.0205	0.621212
Pbr016446.1	MDP0000251422	0.2341	0.1662	0.709953	MDP0000251422	PCP045170.1	0.0558	0.0234	0.419355
Pbr016069.1	MDP0000268869	0.0607	0.0271	0.446458	MDP0000268869	PCP021957.1	0.0605	0.0278	0.459504
Pbr017374.1	MDP0000926161	0.1438	0.1118	0.777469	MDP0000926161	PCP005148.1	0.1614	0.1119	0.693309
Pbr018475.1	MDP0000942272	0.037	0.0196	0.52973	MDP0000942272	PCP022740.1	0.0396	0.0214	0.540404
Pbr019881.1	MDP0000828170	0.0308	0.0092	0.298701	MDP0000828170	PCP016157.1	0.042	0.0048	0.114286
Pbr020273.1	MDP0000290995	0.1223	0.0856	0.699918	MDP0000290995	PCP044899.1	0.0601	0.0393	0.65391
Pbr026526.1	MDP0000860513	0.5553	0.1475	0.265622	MDP0000860513	PCP018220.1	0.4849	0.1358	0.280058
Pbr027906.1	MDP0000287922	0.0549	0.0135	0.245902	MDP0000287922	PCP045192.1	0.0449	0.0166	0.36971
Pbr031013.1	MDP0000310651	0.0421	0	0	MDP0000310651	PCP021447.1	0.0358	0.0037	0.103352
Pbr036419.1	MDP0000256797	0.065	0.0156	0.24	MDP0000256797	PCP044905.1	0.0563	0.0205	0.364121
Pbr041263.1	MDP0000201947	0.0667	0.0349	0.523238	MDP0000201947	PCP029951.1	0.0592	0.0373	0.630068
Pbr016322.1	MDP0000232789	0.0549	0.0139	0.253188	MDP0000232789	PCP000088.1	0.0706	0.0138	0.195467
Pbr016321.1	MDP0000232790	0.0505	0.0063	0.124752	MDP0000232790	PCP000089.1	0.0464	0.0032	0.0689655
Pbr027404.1	MDP0000120878	0.0757	0.0772	1.01982	MDP0000120878	PCP000333.1	0.0803	0.0755	0.940224
Pbr013585.1	MDP0000318854	0.0565	0.0172	0.304425	MDP0000318854	PCP000464.1	0.0543	0.0163	0.300184
Pbr014100.1	MDP0000124015	0.1048	0.0969	0.924618	MDP0000124015	PCP000549.1	0.1227	0.0924	0.753056
Pbr013737.1	MDP0000319563	0.2511	0.1053	0.419355	MDP0000319563	PCP000718.1	0.1777	0.0779	0.438379
Pbr033055.1	MDP0000176548	0.2041	0.1695	0.830475	MDP0000176548	PCP000783.1	0.27	0.2611	0.967037
Pbr029783.2	MDP0000298141	0.1004	0.0526	0.523904	MDP0000298141	PCP000804.1	0.11	0.0503	0.457273
Pbr037617.1	MDP0000249190	0.0606	0.0323	0.533003	MDP0000249190	PCP001275.1	0.1112	0.0846	0.760791
Pbr037619.1	MDP0000911104	0.0215	0.0162	0.753488	MDP0000911104	PCP001416.1	0.0264	0.0201	0.761364
Pbr000593.1	MDP0000223161	0.0444	0.0184	0.414414	MDP0000223161	PCP001750.1	0.0429	0.0238	0.554779
Pbr013218.1	MDP0000320755	0.0636	0.0418	0.657233	MDP0000320755	PCP001848.1	0.0565	0.0384	0.679646
Pbr032624.1	MDP0000203298	0.02	0.0213	1.065	MDP0000203298	PCP002244.1	0.0272	0.0212	0.779412
Pbr016483.1	MDP0000226302	0.0649	0.0185	0.285054	MDP0000226302	PCP002434.1	0.0567	0.0187	0.329806
Pbr040753.1	MDP0000213697	0.118	0.0801	0.678814	MDP0000213697	PCP002503.1	0.1105	0.0713	0.645249
Pbr022532.1	MDP0000211947	0.0643	0.0563	0.875583	MDP0000211947	PCP002522.1	0.0684	0.053	0.774854
Pbr040539.1	MDP0000780459	0.0478	0.0323	0.675732	MDP0000780459	PCP002671.1	0.0376	0.032	0.851064
Pbr034976.1	MDP0000188531	0.0671	0.0441	0.657228	MDP0000188531	PCP002862.1	0.0995	0.066	0.663317
Pbr025636.1	MDP0000285709	0.1521	0.0354	0.232742	MDP0000285709	PCP003026.1	0.1388	0.0401	0.288905
Pbr039169.1	MDP0000157642	0.382	0.2127	0.556806	MDP0000157642	PCP003276.1	0.3658	0.2024	0.553308
Pbr027016.1	MDP0000237672	0.083	0.0727	0.875904	MDP0000237672	PCP003501.1	0.1111	0.0637	0.573357
Pbr032590.1	MDP0000236006	0.1714	0.0844	0.492415	MDP0000236006	PCP004247.1	0.1034	0.0819	0.79207
Pbr038557.1	MDP0000604990	0.3012	0.1693	0.562085	MDP0000604990	PCP004572.1	0.5248	0.2214	0.421875
Pbr003216.1	MDP0000670559	0.0365	0.0256	0.70137	MDP0000670559	PCP004718.1	0.0389	0.0262	0.673522
Pbr041455.1	MDP0000127543	0.0979	0.0556	0.567926	MDP0000127543	PCP005048.1	0.1028	0.0613	0.596304
Pbr022780.2	MDP0000918133	0.1026	0.0278	0.270955	MDP0000918133	PCP005497.1	0.108	0.0474	0.438889
Pbr002705.1	MDP0000906703	0.0479	0.0148	0.308977	MDP0000906703	PCP006536.1	0.0256	0.0141	0.550781
Pbr032328.1	MDP0000874064	0.036	0.036	1	MDP0000874064	PCP007070.1	0.0399	0.0346	0.867168
Pbr018079.1	MDP0000146310	0.0489	0.0164	0.335378	MDP0000146310	PCP007127.1	0.0507	0.0172	0.33925
Pbr029863.1	MDP0000150985	0.0278	0.0149	0.535971	MDP0000150985	PCP007210.1	0.0338	0.0151	0.446746
Pbr041563.1	MDP0000309381	0.0526	0.0235	0.446768	MDP0000309381	PCP007267.1	0.0693	0.0256	0.369408
Pbr015094.1	MDP0000197340	0.0561	0.0171	0.304813	MDP0000197340	PCP007305.1	0.0569	0.0166	0.29174
Pbr035477.1	MDP0000243419	0.0557	0.0118	0.211849	MDP0000243419	PCP007466.1	0.0516	0.0101	0.195736
Pbr013959.1	MDP0000613143	0.0433	0.0384	0.886836	MDP0000613143	PCP007697.1	0.0347	0.0241	0.694524
Pbr011902.1	MDP0000933852	0.0317	0.0065	0.205047	MDP0000933852	PCP007703.1	0.0317	0.0065	0.205047
Pbr024775.1	MDP0000026761	0.0209	0.008	0.382775	MDP0000026761	PCP008191.1	0.0209	0.008	0.382775
Pbr025289.1	MDP0000275313	0.0806	0.1741	2.16005	MDP0000275313	PCP008368.1	0.4362	0.1734	0.397524
Pbr033488.1	MDP0000232422	0.0451	0.0109	0.241685	MDP0000232422	PCP008464.1	0.0496	0.0135	0.272177
Pbr017814.1	MDP0000851964	0.2728	0.4719	1.72984	MDP0000851964	PCP008632.1	0.5357	0.6607	1.23334
Pbr040611.1	MDP0000271198	0.3191	0.2112	0.661861	MDP0000271198	PCP008638.1	0.435	0.2165	0.497701
Pbr037352.1	MDP0000138487	0.0369	0.0106	0.287263	MDP0000138487	PCP008757.1	0.0324	0.0102	0.314815
Pbr036898.1	MDP0000894933	0.0675	0.0086	0.127407	MDP0000894933	PCP008988.1	0.0688	0.0072	0.104651
Pbr014884.1	MDP0000272106	0.8086	0.9153	1.13196	MDP0000272106	PCP009052.1	1.159	0.8655	0.746764
Pbr014881.1	MDP0000150776	0.0639	0.0355	0.555556	MDP0000150776	PCP009054.1	0.0266	0.0149	0.56015
Pbr024584.1	MDP0000171750	0.072	0.0284	0.394444	MDP0000171750	PCP009148.1	0.0777	0.0288	0.370656
Pbr042749.1	MDP0000389902	0.0055	0.0091	1.65455	MDP0000389902	PCP009228.1	0.011	0.0091	0.827273
Pbr019511.3	MDP0000262614	0.0534	0.0262	0.490637	MDP0000262614	PCP009229.1	0.0585	0.0245	0.418803
Pbr015143.1	MDP0000259323	0.0812	0.005	0.0615764	MDP0000259323	PCP009370.1	0.0764	0.0036	0.0471204
Pbr035892.1	MDP0000179374	0.067	0.0973	1.45224	MDP0000179374	PCP009650.1	0.0791	0.0906	1.14539
Pbr001303.1	MDP0000218945	0.6176	0.7089	1.14783	MDP0000218945	PCP009665.1	0.6252	0.6852	1.09597
Pbr013351.1	MDP0000299824	0.0355	0.0247	0.695775	MDP0000299824	PCP009749.1	0.0323	0.0211	0.653251
Pbr022988.1	MDP0000247014	0.049	0.0089	0.181633	MDP0000247014	PCP010309.1	0.0371	0.0072	0.19407
Pbr003631.1	MDP0000562580	0.0894	0.0343	0.383669	MDP0000562580	PCP010659.1	0.0814	0.0354	0.434889
Pbr004378.1	MDP0000160665	0.0818	0.0259	0.316626	MDP0000160665	PCP010685.1	0.0593	0.0214	0.360877
Pbr032837.3	MDP0000320551	0.0736	0.0248	0.336957	MDP0000320551	PCP011525.1	0.0675	0.0248	0.367407
Pbr032835.2	MDP0000320547	0.0578	0.036	0.622837	MDP0000320547	PCP011527.1	0.066	0.0221	0.334848
Pbr040873.1	MDP0000173686	0.0687	0.0308	0.448326	MDP0000173686	PCP011833.1	0.056	0.0292	0.521429
Pbr025198.1	MDP0000296599	0.04	0.0104	0.26	MDP0000296599	PCP012057.1	0.0597	0.0268	0.448911
Pbr004986.1	MDP0000233439	0.0263	0.0091	0.346008	MDP0000233439	PCP012216.1	0.0192	0.0103	0.536458
Pbr019216.2	MDP0000838643	0.0297	0.0133	0.447811	MDP0000838643	PCP012440.1	0.0389	0.0145	0.372751
Pbr011124.1	MDP0000157887	0.4182	0.2687	0.642516	MDP0000157887	PCP012674.1	0.4533	0.319	0.703728
Pbr003413.1	MDP0000769702	0.1666	0.2394	1.43697	MDP0000769702	PCP012865.1	0.1565	0.2532	1.61789
Pbr034819.1	MDP0000273496	0.0285	0.0081	0.284211	MDP0000273496	PCP013019.1	0.0275	0.0082	0.298182
Pbr017557.1	MDP0000895618	0.0921	0.031	0.336591	MDP0000895618	PCP013368.1	0.0793	0.0339	0.427491
Pbr023583.3	MDP0000133633	0	0.0121	NA	MDP0000133633	PCP013873.1	0	0.0142	NA
Pbr016151.1	MDP0000903351	0.0346	0.0113	0.32659	MDP0000903351	PCP013908.1	1.6088	1.3878	0.862631
Pbr030546.1	MDP0000119386	0.9515	0.6793	0.713925	MDP0000119386	PCP014158.1	0.4745	0.3915	0.825079
Pbr023302.1	MDP0000150757	0.3862	0.5332	1.38063	MDP0000150757	PCP014170.1	0.3416	0.4363	1.27722
Pbr041885.2	MDP0000178270	0.0246	0.0098	0.398374	MDP0000178270	PCP014233.1	0.0335	0.0139	0.414925
Pbr031579.1	MDP0000685185	0.0494	0.0045	0.0910931	MDP0000685185	PCP014797.1	0.0364	0.0045	0.123626
Pbr041898.1	MDP0000262667	0.0805	0.031	0.385093	MDP0000262667	PCP015048.1	0.0723	0.0312	0.431535
Pbr041904.1	MDP0000209470	0.0321	0.0057	0.17757	MDP0000209470	PCP015054.1	0.0358	0.0045	0.125698
Pbr018415.1	MDP0000237340	0.0686	0.0237	0.345481	MDP0000237340	PCP015188.1	0.1179	0.0591	0.501272
Pbr035266.1	MDP0000278787	0.0223	0.0179	0.802691	MDP0000278787	PCP015214.1	0.0516	0.0199	0.385659
Pbr000526.1	MDP0000210133	0.0447	0.0038	0.0850112	MDP0000210133	PCP015283.1	0.1883	0.1294	0.687201
Pbr040784.1	MDP0000840909	0.0397	0.0737	1.85642	MDP0000840909	PCP015394.1	0.1062	0.1367	1.28719
Pbr005375.1	MDP0000290971	0.0423	0.0101	0.238771	MDP0000290971	PCP015397.1	0.0255	0.0102	0.4
Pbr003861.1	MDP0000194587	0.0493	0.0162	0.3286	MDP0000194587	PCP015582.1	0.0582	0.0125	0.214777
Pbr017194.1	MDP0000156477	0.0836	0.0317	0.379187	MDP0000156477	PCP015712.1	0.0831	0.0302	0.363418
Pbr019899.1	MDP0000192203	0.1053	0.0456	0.433048	MDP0000192203	PCP016170.1	0.0915	0.0291	0.318033
Pbr030858.2	MDP0000143280	0.1105	0.0911	0.824434	MDP0000143280	PCP016405.1	0.0598	0.048	0.802676
Pbr030856.2	MDP0000405179	0.1147	0.0768	0.669573	MDP0000405179	PCP016407.1	0.258	0.166	0.643411
Pbr030852.1	MDP0000875237	0.0491	0.0123	0.250509	MDP0000875237	PCP016414.1	0.0638	0.014	0.219436
Pbr026486.1	MDP0000236618	0.0588	0.0197	0.335034	MDP0000236618	PCP016565.1	0.0717	0.0144	0.200837
Pbr036168.1	MDP0000757585	0.0302	0.0442	1.46358	MDP0000757585	PCP016921.1	0.061	0.0435	0.713115
Pbr003893.1	MDP0000882642	0.0355	0.0234	0.659155	MDP0000882642	PCP017120.1	0.0854	0.049	0.57377
Pbr012347.1	MDP0000266442	0.1725	0.2011	1.1658	MDP0000266442	PCP017233.1	0.1802	0.1714	0.951165
Pbr007690.1	MDP0000874862	0.3357	0.0825	0.245755	MDP0000874862	PCP017583.1	0.3357	0.0825	0.245755
Pbr000105.1	MDP0000286920	0.0842	0.047	0.558195	MDP0000286920	PCP017930.1	0.0495	0.0277	0.559596
Pbr002365.1	MDP0000795631	0.0334	0.031	0.928144	MDP0000795631	PCP018097.1	0.04	0.0265	0.6625
Pbr030457.1	MDP0000897836	0.0312	0.0175	0.560897	MDP0000897836	PCP018309.1	0.035	0.0149	0.425714
Pbr023354.1	MDP0000169985	0.0452	0.0136	0.300885	MDP0000169985	PCP018592.1	0.0519	0.0162	0.312139
Pbr016499.1	MDP0000199671	0.0481	0.0092	0.191268	MDP0000199671	PCP018784.1	0.0471	0.0075	0.159236
Pbr034248.1	MDP0000266360	0.069	0.005	0.0724638	MDP0000266360	PCP019316.1	0.0719	0.002	0.0278164
Pbr034224.1	MDP0000310685	1.5004	0.8856	0.590243	MDP0000310685	PCP019327.1	1.1943	0.9028	0.755924
Pbr012934.1	MDP0000948924	0	0.0117	NA	MDP0000948924	PCP019360.1	0.0711	0.0119	0.16737
Pbr027894.1	MDP0000167289	0.0582	0.0157	0.269759	MDP0000167289	PCP019684.1	0.0599	0.0245	0.409015
Pbr010060.3	MDP0000178402	0.0341	0.0087	0.255132	MDP0000178402	PCP020052.1	0.033	0.0112	0.339394
Pbr001863.1	MDP0000297307	0.0615	0.023	0.373984	MDP0000297307	PCP020401.1	0.0503	0.0206	0.409543
Pbr034877.1	MDP0000834162	0.1157	0.0371	0.320657	MDP0000834162	PCP020465.1	0.1157	0.0371	0.320657
Pbr034289.1	MDP0000149121	0.0628	0.0163	0.259554	MDP0000149121	PCP021586.1	0.0583	0.0163	0.279588
Pbr030705.1	MDP0000282006	0.0626	0.0449	0.717252	MDP0000282006	PCP021748.1	0.076	0.0599	0.788158
Pbr016002.1	MDP0000138109	0.0411	0.0113	0.274939	MDP0000138109	PCP021948.1	0.0395	0.0091	0.23038
Pbr038907.1	MDP0000223038	0.0333	0.0285	0.855856	MDP0000223038	PCP022482.1	0.026	0.0358	1.37692
Pbr033115.1	MDP0000656661	0.1632	0.1136	0.696078	MDP0000656661	PCP023422.1	0.1539	0.1439	0.935023
Pbr040395.1	MDP0000293910	0.0366	0.0054	0.147541	MDP0000293910	PCP023506.1	0.0401	0.006	0.149626
Pbr039271.1	MDP0000241823	0.0406	0.0138	0.339901	MDP0000241823	PCP023817.1	0.0433	0.0146	0.337182
Pbr039047.1	MDP0000313741	0.0574	0.0309	0.538328	MDP0000313741	PCP023830.1	0.0778	0.065	0.835476
Pbr015933.1	MDP0000225751	0.0478	0.0294	0.615063	MDP0000225751	PCP024315.1	0.0462	0.0314	0.679654
Pbr000709.1	MDP0000584036	0.0169	0	0	MDP0000584036	PCP024444.1	0.0971	0	0
Pbr009700.2	MDP0000319569	0.0556	0.0253	0.455036	MDP0000319569	PCP024775.1	0.1203	0.0623	0.517872
Pbr038876.1	MDP0000198210	0.1002	0.084	0.838323	MDP0000198210	PCP024821.1	0.3913	0.3041	0.777153
Pbr021221.1	MDP0000272900	0.2121	0.1045	0.492692	MDP0000272900	PCP025145.1	0.3331	0.1899	0.570099
Pbr011789.1	MDP0000285037	0.0392	0.03	0.765306	MDP0000285037	PCP025237.1	0.0339	0.0219	0.646018
Pbr010120.1	MDP0000197070	0.0531	0.0086	0.161959	MDP0000197070	PCP025457.1	0.0544	0.01	0.183824
Pbr029946.1	MDP0000851479	0.0318	0.0269	0.845912	MDP0000851479	PCP025992.1	0.0394	0.0168	0.426396
Pbr007243.1	MDP0000230475	0.0384	0.0073	0.190104	MDP0000230475	PCP026072.1	0.0379	0.0058	0.153034
Pbr028955.1	MDP0000136670	0.2133	0.1191	0.558368	MDP0000136670	PCP027393.1	0.222	0.1388	0.625225
Pbr015628.1	MDP0000866509	0.0351	0.0248	0.706553	MDP0000866509	PCP027518.1	0.0329	0.0246	0.74772
Pbr010685.1	MDP0000781028	0.0331	0.0111	0.335347	MDP0000781028	PCP027609.1	0.0328	0.0111	0.338415
Pbr010248.1	MDP0000858559	0.0705	0.0293	0.415603	MDP0000858559	PCP028137.1	0.0513	0.0294	0.573099
Pbr022497.1	MDP0000312687	0.1211	0.2063	1.70355	MDP0000312687	PCP028631.1	0.1192	0.2182	1.83054
Pbr036300.1	MDP0000132849	0.0228	0.0092	0.403509	MDP0000132849	PCP028963.1	0.0236	0.0121	0.512712
Pbr017447.1	MDP0000477552	0.1147	0.0656	0.571927	MDP0000477552	PCP029048.1	1.0112	1.8004	1.78046
Pbr016181.1	MDP0000142408	0.0614	0.0373	0.607492	MDP0000142408	PCP029147.1	0.0659	0.0532	0.807284
Pbr037390.1	MDP0000137888	0.0162	0.025	1.54321	MDP0000137888	PCP029640.1	0.015	0.0298	1.98667
Pbr008045.1	MDP0000219449	0.0573	0.0522	0.910995	MDP0000219449	PCP029719.1	0.0577	0.061	1.05719
Pbr008014.1	MDP0000230727	0.0465	0.0129	0.277419	MDP0000230727	PCP029818.1	0.0839	0.0488	0.581645
Pbr031267.1	MDP0000123201	0.0794	0.0359	0.452141	MDP0000123201	PCP029979.1	0.0809	0.0343	0.42398
Pbr016529.1	MDP0000252164	0.0528	0.0262	0.496212	MDP0000252164	PCP031359.1	0.0543	0.0264	0.486188
Pbr016155.1	MDP0000179768	0.0297	0.0151	0.508418	MDP0000179768	PCP031458.1	0.0416	0.0152	0.365385
Pbr007912.1	MDP0000172174	0.0093	0.023	2.47312	MDP0000172174	PCP031977.1	0.0992	0.0634	0.639113
Pbr038645.1	MDP0000899071	0.0399	0.018	0.451128	MDP0000899071	PCP032011.1	0.0809	0.0111	0.137206
Pbr000245.1	MDP0000230147	1.5626	0.2667	0.170677	MDP0000230147	PCP032062.1	1.6118	0.9022	0.559747
Pbr027938.1	MDP0000478657	0.0312	0.0287	0.919872	MDP0000478657	PCP032229.1	0.0357	0.03	0.840336
Pbr029928.1	MDP0000125781	0.1031	0.0646	0.626576	MDP0000125781	PCP032442.1	0.1138	0.0751	0.65993
Pbr014127.1	MDP0000127121	0.0345	0.0308	0.892754	MDP0000127121	PCP032625.1	0.2112	0.2357	1.116
Pbr008860.1	MDP0000187593	0.0815	0.0725	0.889571	MDP0000187593	PCP032810.1	0.0808	0.0798	0.987624
Pbr027357.1	MDP0000823167	0.0477	0.0187	0.392034	MDP0000823167	PCP032849.1	0.0506	0.0218	0.43083
Pbr033250.1	MDP0000188919	0.1207	0.1584	1.31234	MDP0000188919	PCP032981.1	0.2044	0.2279	1.11497
Pbr022795.1	MDP0000622600	0.0565	0.048	0.849558	MDP0000622600	PCP033350.1	0.0371	0.0479	1.29111
Pbr029468.1	MDP0000280945	0.1338	0.0764	0.571001	MDP0000280945	PCP033602.1	0.1308	0.0764	0.584098
Pbr013300.1	MDP0000321375	0.1019	0.0932	0.914622	MDP0000321375	PCP033739.1	0.1419	0.0761	0.536293
Pbr000475.1	MDP0000188515	0.5579	0.3187	0.571249	MDP0000188515	PCP033909.1	1.3887	0.2907	0.209332
Pbr042231.1	MDP0000182402	0.3127	0.1844	0.589703	MDP0000182402	PCP034108.1	0.2691	0.1863	0.692308
Pbr008286.1	MDP0000186861	0.0229	0.0131	0.572052	MDP0000186861	PCP034196.1	0.1095	0.0527	0.481279
Pbr016147.1	MDP0000255102	0.0603	0.0252	0.41791	MDP0000255102	PCP034509.1	0.0591	0.0255	0.431472
Pbr000297.1	MDP0000513751	0.1123	0.0505	0.449688	MDP0000513751	PCP034862.1	2.2397	0.5192	0.231817
Pbr033716.1	MDP0000221176	0.2511	0.2015	0.802469	MDP0000221176	PCP035286.1	0.228	0.2029	0.889912
Pbr008624.1	MDP0000122821	0.1486	0.1166	0.784657	MDP0000122821	PCP035700.1	0.1531	0.1293	0.844546
Pbr019536.1	MDP0000129665	0.0816	0.0375	0.459559	MDP0000129665	PCP036252.1	0.0519	0.0171	0.32948
Pbr040393.1	MDP0000140404	0.0282	0.0151	0.535461	MDP0000140404	PCP036312.1	0.0298	0.0101	0.338926
Pbr011025.1	MDP0000660892	0	0.0281	NA	MDP0000660892	PCP036356.1	0	0.0279	NA
Pbr008690.1	MDP0000202432	0.0384	0.0143	0.372396	MDP0000202432	PCP036407.1	0.0192	0.0071	0.369792
Pbr000700.1	MDP0000218000	1.0628	1.7692	1.66466	MDP0000218000	PCP036531.1	1.7872	1.6948	0.948299
Pbr031274.1	MDP0000320511	0.0265	0.0096	0.362264	MDP0000320511	PCP037558.1	0.0391	0.018	0.460358
Pbr007485.1	MDP0000178440	0.2863	0.1285	0.44883	MDP0000178440	PCP037562.1	0.2453	0.1343	0.547493
Pbr036784.1	MDP0000226368	0.308	0.2262	0.734416	MDP0000226368	PCP037687.1	0.4299	0.1958	0.455455
Pbr007821.1	MDP0000390429	0.09	0.0364	0.404444	MDP0000390429	PCP037813.1	0.0864	0.0369	0.427083
Pbr040739.1	MDP0000193905	0.0633	0.0297	0.469194	MDP0000193905	PCP037887.1	0.0504	0.0236	0.468254
Pbr015900.1	MDP0000277096	0.0539	0.0584	1.08349	MDP0000277096	PCP038210.1	0.0596	0.0495	0.830537
Pbr008256.1	MDP0000840515	0.0551	0.0301	0.546279	MDP0000840515	PCP038480.1	0.0526	0.0243	0.461977
Pbr004608.1	MDP0000801999	0.0334	0.0107	0.320359	MDP0000801999	PCP038594.1	0.0384	0.0132	0.34375
Pbr029405.1	MDP0000155250	0.0578	0.0091	0.157439	MDP0000155250	PCP038770.1	0.0441	0.0093	0.210884
Pbr013855.3	MDP0000157072	0.1362	0.1	0.734214	MDP0000157072	PCP038948.1	0.1227	0.107	0.872046
Pbr013148.1	MDP0000604877	0.0512	0.0998	1.94922	MDP0000604877	PCP038996.1	0.3809	0.5301	1.3917
Pbr010117.2	MDP0000155009	0.1232	0.0658	0.534091	MDP0000155009	PCP039027.1	0.1133	0.0708	0.62489
Pbr037014.1	MDP0000137836	1.2835	0.5642	0.439579	MDP0000137836	PCP039639.1	0.4291	0.4987	1.1622
Pbr042228.1	MDP0000664179	1.5193	1.2811	0.843217	MDP0000664179	PCP040168.1	0.416	0.2341	0.56274
Pbr033000.1	MDP0000230176	0.0561	0.0346	0.616756	MDP0000230176	PCP040421.1	0.0737	0.0345	0.468114
Pbr000516.3	MDP0000241622	0.4975	0.2372	0.476784	MDP0000241622	PCP040808.1	0.4342	0.2291	0.527637
Pbr005662.1	MDP0000532327	0.0702	0.0478	0.680912	MDP0000532327	PCP041166.1	0.0849	0.0637	0.750294
Pbr025783.1	MDP0000251498	0.6841	0.6431	0.940067	MDP0000251498	PCP041252.1	0.5684	0.4732	0.832512
Pbr028846.1	MDP0000897943	0.6051	0.2245	0.371013	MDP0000897943	PCP042321.1	0.4387	0.2121	0.483474
Pbr024265.1	MDP0000237816	0.412	0.193	0.468447	MDP0000237816	PCP042365.1	0.8802	0.4043	0.459327
Pbr006135.1	MDP0000280901	0.0425	0.0474	1.11529	MDP0000280901	PCP042525.1	0.0338	0.0295	0.872781
Pbr017427.1	MDP0000272545	0.3987	0.1646	0.412842	MDP0000272545	PCP043391.1	0.4256	0.1747	0.410479
Pbr034807.1	MDP0000426284	0.0563	0.0145	0.257549	MDP0000426284	PCP043826.1	0.0279	0.0243	0.870968
Pbr002009.2	MDP0000164576	0.099	0.0337	0.340404	MDP0000164576	PCP044021.1	0.0945	0.0372	0.393651
Pbr032796.1	MDP0000468851	0.0658	0.0232	0.352584	MDP0000468851	PCP044262.1	0.0501	0.0214	0.427146
Pbr039048.1	MDP0000281900	0.0211	0.0128	0.606635	MDP0000281900	PCP045165.1	0.0275	0.0105	0.381818
Pbr033035.3	MDP0000816544	0.057	0.0249	0.436842	MDP0000816544	PCP045184.1	0.0694	0.0233	0.335735
Pbr001075.1	MDP0000131337	0.0404	0.0214	0.529703	MDP0000131337	PCP034490.1	0.0621	0.028	0.450886
Pbr015290.1	MDP0000904874	0.2731	0.2186	0.800439	MDP0000904874	PCP030523.1	0.2521	0.2631	1.04363
Pbr018828.1	MDP0000223831	0.0695	0.0421	0.605755	MDP0000223831	PCP032613.1	0.0489	0.0336	0.687117
Pbr021310.1	MDP0000149290	0.0361	0.0108	0.299169	MDP0000149290	PCP031523.1	0.0304	0.0132	0.434211
Pbr026898.1	MDP0000164082	0.0529	0.0429	0.810964	MDP0000164082	PCP031155.1	0.0528	0.0425	0.804924
Pbr040530.1	MDP0000239006	0.2023	0.101	0.499259	MDP0000239006	PCP026338.1	0.247	0.135	0.546559
Pbr012223.1	MDP0000269988	0.0448	0.0187	0.417411	MDP0000269988	PCP005233.1	0.0321	0.0185	0.576324
Pbr006679.3	MDP0000787916	0.0634	0.0126	0.198738	MDP0000787916	PCP006551.1	0.0713	0.0092	0.129032
Pbr030362.1	MDP0000282431	0.093	0.0493	0.530108	MDP0000282431	PCP009109.1	0.0946	0.0459	0.485201
Pbr014862.1	MDP0000213489	0.0299	0.0186	0.622074	MDP0000213489	PCP017832.1	0.0292	0.0147	0.503425
Pbr014828.1	MDP0000152754	0.0576	0.0527	0.914931	MDP0000152754	PCP017855.1	0.0923	0.0727	0.787649
Pbr014751.1	MDP0000306488	0.0561	0.0281	0.500891	MDP0000306488	PCP019958.1	0.0497	0.0312	0.627767
Pbr020868.1	MDP0000285658	0.1961	0.1162	0.592555	MDP0000285658	PCP022556.1	0.1572	0.0957	0.608779
Pbr031126.1	MDP0000150995	0.0278	0.0132	0.47482	MDP0000150995	PCP028916.1	0.0389	0.0163	0.419023
Pbr013829.1	MDP0000242464	0.1131	0.0505	0.446508	MDP0000242464	PCP028922.1	0.101	0.0471	0.466337
Pbr014637.1	MDP0000320315	0.5319	0.3171	0.596165	MDP0000320315	PCP033078.1	0.0797	0.1165	1.46173
Pbr003624.1	MDP0000222500	0.0554	0.0325	0.586643	MDP0000222500	PCP035727.1	0.0554	0.0234	0.422383
Pbr015527.1	MDP0000136227	0.3577	0.1793	0.501258	MDP0000136227	PCP037245.1	0.526	0.3644	0.692776
Pbr019158.1	MDP0000317848	2.5203	1.1123	0.441336	MDP0000317848	PCP038440.1	2.0877	1.1904	0.570197
Pbr024137.1	MDP0000504024	0.2951	0.297	1.00644	MDP0000504024	PCP042671.1	0.2894	0.288	0.995162
Pbr031109.3	MDP0000241814	0.0621	0.0201	0.323671	MDP0000241814	PCP043363.1	0.0523	0.0207	0.395793
Pbr013042.1	MDP0000772665	0.0212	0.0446	2.10377	MDP0000772665	PCP044292.1	0.025	0.0345	1.38
Pbr024666.1	MDP0000249439	0.2746	0.2217	0.807356	MDP0000249439	PCP044969.1	0.1233	0.1123	0.910787
Pbr025065.1	MDP0000131115	0.2544	0.1788	0.70283	MDP0000131115	PCP042873.1	0.2822	0.1884	0.667612

## Sheet: Table S7
Table S7. Sequence divergence of orthologous singletons measured by comparisions between
P.bretschneideri and P.persica and between P.communis and P.persica
P.bretschneideri	P.persica	Ks	Ka	ω	P.persica	P.communis	Ks	Ka	ω
Pbr015949.1	ppa009465m	0.3376	0.1722	0.510071	ppa009465m	PCP036612.1	0.2849	0.1787	0.627238
Pbr009739.1	ppa026004m	1.2932	0.815	0.63022	ppa026004m	PCP030884.1	1.4005	0.8068	0.57608
Pbr007910.1	ppa009551m	0.5476	0.0837	0.152849	ppa009551m	PCP029283.1	0.4668	0.0816	0.174807
Pbr002574.1	ppa006684m	0.4915	0.0808	0.164395	ppa006684m	PCP008697.1	0.4953	0.0843	0.1702
Pbr002043.1	ppa012462m	2.0479	0.787	0.384296	ppa012462m	PCP024836.1	1.9539	0.7692	0.393674
Pbr034223.1	ppa018518m	0.3785	0.0935	0.247028	ppa018518m	PCP019328.1	0.4365	0.1415	0.32417
Pbr018092.1	ppa014089m	0.3192	0.0104	0.0325815	ppa014089m	PCP040740.1	0.3365	0.0102	0.030312
Pbr017719.1	ppa012307m	0.3527	0.0589	0.166997	ppa012307m	PCP041962.1	0.3566	0.123	0.344924
Pbr025198.1	ppa006298m	0.3879	0.0822	0.21191	ppa006298m	PCP012057.1	0.3871	0.1036	0.267631
Pbr016648.1	ppa005638m	0.2997	0.052	0.173507	ppa005638m	PCP000352.1	0.3692	0.0947	0.256501
Pbr004992.1	ppa005566m	0.3125	0.061	0.1952	ppa005566m	PCP031452.1	0.3202	0.0645	0.201437
Pbr006390.1	ppa005544m	0.3221	0.0596	0.185036	ppa005544m	PCP043771.1	0.3374	0.0822	0.243628
Pbr035063.1	ppa003416m	0.2441	0.0414	0.169603	ppa003416m	PCP032789.1	0.2612	0.0492	0.188361
Pbr005154.1	ppa003318m	0.3944	0.0881	0.223377	ppa003318m	PCP003884.1	0.3234	0.057	0.176252
Pbr024527.1	ppa001034m	0.287	0.1197	0.417073	ppa001034m	PCP012024.1	0.2966	0.1293	0.435941
Pbr032552.1	ppa000201m	0.3311	0.0662	0.19994	ppa000201m	PCP032686.1	0.3163	0.1178	0.372431
Pbr036725.1	ppa016338m	0.4056	0.2276	0.561144	ppa016338m	PCP045193.1	0.4545	0.2519	0.554235
Pbr027906.1	ppa010917m	0.3044	0.0943	0.30979	ppa010917m	PCP045192.1	0.31	0.0915	0.295161
Pbr016446.1	ppa020424m	0.356	0.1305	0.366573	ppa020424m	PCP045170.1	0.3759	0.1219	0.324288
Pbr039048.1	ppa011317m	0.4411	0.1386	0.314214	ppa011317m	PCP045165.1	0.45	0.1416	0.314667
Pbr023194.1	ppa020260m	0.2952	0.0925	0.313347	ppa020260m	PCP044722.1	0.3055	0.0874	0.286088
Pbr013187.2	ppa011698m	2.1722	0.4016	0.184882	ppa011698m	PCP044712.1	1.4565	0.3946	0.270923
Pbr008814.1	ppa026386m	0.3074	0.2005	0.652245	ppa026386m	PCP044592.1	0.2915	0.2124	0.728645
Pbr037362.1	ppa012684m	0.6033	0.1871	0.310128	ppa012684m	PCP044569.1	0.6697	0.1814	0.270868
Pbr007429.1	ppa012582m	0.7416	0.5119	0.690264	ppa012582m	PCP044520.1	0.7416	0.5119	0.690264
Pbr034765.1	ppa020937m	0.346	0.0665	0.192197	ppa020937m	PCP044497.1	0.3611	0.0692	0.191637
Pbr012191.2	ppa002079m	0.2832	0.0915	0.323093	ppa002079m	PCP044427.1	0.2997	0.0933	0.311311
Pbr032796.1	ppa019873m	0.3692	0.1514	0.410076	ppa019873m	PCP044262.1	0.3173	0.1444	0.45509
Pbr013447.1	ppa012674m	0.1397	0.0229	0.163923	ppa012674m	PCP044202.1	0.1734	0.0329	0.189735
Pbr028218.1	ppa011802m	0.4045	0.0639	0.157973	ppa011802m	PCP044044.1	0.3506	0.0613	0.174843
Pbr002009.2	ppa011066m	0.2825	0.0851	0.301239	ppa011066m	PCP044021.1	0.2727	0.0813	0.29813
Pbr034807.1	ppa025515m	0.3814	0.0976	0.255899	ppa025515m	PCP043826.1	0.3683	0.1094	0.29704
Pbr031109.3	ppa001794m	0.3189	0.0951	0.298213	ppa001794m	PCP043363.1	0.3033	0.0877	0.289153
Pbr029939.1	ppa011862m	0.3508	0.1254	0.357469	ppa011862m	PCP042802.1	0.3617	0.1318	0.36439
Pbr006135.1	ppa013218m	0.4914	0.2865	0.583028	ppa013218m	PCP042525.1	0.47	0.2736	0.582128
Pbr027952.1	ppa017511m	0.5359	0.1789	0.333831	ppa017511m	PCP041988.1	0.5221	0.1725	0.330396
Pbr039618.1	ppa025370m	0.5431	0.1962	0.361259	ppa025370m	PCP041679.1	0.5548	0.2566	0.462509
Pbr005662.1	ppa013224m	0.2677	0.2348	0.877101	ppa013224m	PCP041166.1	0.2905	0.2483	0.854733
Pbr005040.1	ppa014235m	0.477	0.2918	0.61174	ppa014235m	PCP040715.1	0.4406	0.3066	0.695869
Pbr020770.1	ppa014129m	0.3485	0.1505	0.431851	ppa014129m	PCP040549.1	0.3293	0.1372	0.416641
Pbr033017.1	ppa004497m	0.2243	0.1067	0.475702	ppa004497m	PCP040427.1	0.206	0.1094	0.531068
Pbr042469.1	ppa023513m	0.3251	0.2127	0.65426	ppa023513m	PCP039903.1	0.3261	0.2126	0.651947
Pbr016635.1	ppa014093m	0.1783	0.0606	0.339877	ppa014093m	PCP039824.1	0.2068	0.0686	0.331721
Pbr017585.1	ppa010311m	0.3545	0.07	0.197461	ppa010311m	PCP039302.1	0.3452	0.0823	0.238413
Pbr010117.2	ppa020159m	0.326	0.0554	0.169939	ppa020159m	PCP039027.1	0.3113	0.0534	0.171539
Pbr020522.1	ppa012740m	2.0155	0.5652	0.280427	ppa012740m	PCP038974.1	1.9593	0.5668	0.289287
Pbr013855.3	ppa004830m	0.3249	0.0857	0.263773	ppa004830m	PCP038948.1	0.3276	0.0914	0.278999
Pbr013853.1	ppa015068m	0.7707	0.1219	0.158168	ppa015068m	PCP038945.1	0.8417	0.1218	0.144707
Pbr023463.1	ppa008699m	0.2843	0.1299	0.456912	ppa008699m	PCP038917.1	0.281	0.1225	0.435943
Pbr006781.1	ppa021649m	0.1908	0.2359	1.23637	ppa021649m	PCP038664.1	0.1676	0.2535	1.51253
Pbr004608.1	ppa012917m	0.3451	0.0836	0.242249	ppa012917m	PCP038594.1	0.3266	0.0942	0.288426
Pbr040758.1	ppa014023m	0.4883	0.0386	0.0790498	ppa014023m	PCP038395.1	0.4769	0.0447	0.0937303
Pbr016358.2	ppa012095m	3.073	1.3538	0.440547	ppa012095m	PCP038127.1	3.1804	1.324	0.4163
Pbr040739.1	ppa014380m	0.3011	0.1173	0.389572	ppa014380m	PCP037887.1	0.3476	0.1095	0.315017
Pbr007821.1	ppa024844m	0.7092	0.1119	0.157783	ppa024844m	PCP037813.1	0.6902	0.1199	0.173718
Pbr030421.1	ppa009783m	0.2293	0.0676	0.29481	ppa009783m	PCP037625.1	0.2414	0.0694	0.28749
Pbr016516.1	ppa001314m	0.3003	0.1168	0.388944	ppa001314m	PCP037571.1	0.3318	0.1389	0.418626
Pbr031274.1	ppa001445m	0.3309	0.0713	0.215473	ppa001445m	PCP037558.1	0.3364	0.0753	0.223841
Pbr003116.1	ppa027029m	3.3972	1.3135	0.386642	ppa027029m	PCP037532.1	3.4368	1.2477	0.363041
Pbr023639.1	ppa010742m	0.3257	0.0881	0.270494	ppa010742m	PCP037519.1	0.3351	0.0913	0.272456
Pbr015003.1	ppa013479m	0.3225	0.0544	0.168682	ppa013479m	PCP037440.1	0.257	0.0455	0.177043
Pbr037651.1	ppa012115m	0.4186	0.0956	0.22838	ppa012115m	PCP037292.1	0.3681	0.097	0.263515
Pbr015527.1	ppa009599m	1.7186	0.9353	0.544222	ppa009599m	PCP037245.1	1.7592	1.0366	0.589245
Pbr030680.1	ppa012425m	0.5077	0.0352	0.0693323	ppa012425m	PCP036514.1	0.4538	0.0381	0.0839577
Pbr019427.1	ppa021331m	0.4249	0.1153	0.271358	ppa021331m	PCP036492.1	0.4294	0.1143	0.266185
Pbr011025.1	ppa016190m	0.521	0.2467	0.473512	ppa016190m	PCP036356.1	0.5053	0.2554	0.505442
Pbr040393.1	ppa003445m	0.3329	0.0374	0.112346	ppa003445m	PCP036312.1	0.3221	0.0327	0.101521
Pbr019536.1	ppa001636m	0.4232	0.1699	0.401465	ppa001636m	PCP036252.1	0.3766	0.1564	0.415295
Pbr021266.1	ppa008517m	0.7027	0.0773	0.110004	ppa008517m	PCP035942.1	0.7039	0.0771	0.109533
Pbr020971.1	ppa014793m	1.3052	0.4635	0.355118	ppa014793m	PCP035913.1	1.5471	0.4285	0.27697
Pbr030276.1	ppa014408m	1.7288	0.0639	0.0369621	ppa014408m	PCP035380.1	1.7955	0.1059	0.0589808
Pbr039958.1	ppa004295m	0.3295	0.0659	0.2	ppa004295m	PCP035326.1	0.3906	0.0991	0.253712
Pbr036736.1	ppa025264m	0.4483	0.0635	0.141646	ppa025264m	PCP035281.1	0.4519	0.0584	0.129232
Pbr004817.1	ppa012639m	0.2371	0.0519	0.218895	ppa012639m	PCP035022.1	0.2865	0.0517	0.180454
Pbr000657.1	ppa017355m	1.6739	0.6459	0.385865	ppa017355m	PCP034968.1	1.3193	0.5366	0.406731
Pbr016147.1	ppa021122m	0.2273	0.0385	0.16938	ppa021122m	PCP034509.1	0.2682	0.0352	0.131245
Pbr019973.1	ppa019123m	0.4168	0.3977	0.954175	ppa019123m	PCP034440.1	0.5045	0.3773	0.747869
Pbr008286.1	ppa021293m	0.7155	0.1074	0.150105	ppa021293m	PCP034196.1	0.7386	0.1475	0.199702
Pbr015401.1	ppa026994m	0.6203	0.0541	0.0872159	ppa026994m	PCP034180.1	0.5994	0.0539	0.0899233
Pbr008869.1	ppa008127m	0.3819	0.1851	0.484682	ppa008127m	PCP033908.1	0.3315	0.1682	0.507391
Pbr032055.1	ppa011884m	0.422	0.0196	0.0464455	ppa011884m	PCP033790.1	0.4319	0.0197	0.0456124
Pbr003996.3	ppa023214m	0.3223	0.1222	0.37915	ppa023214m	PCP033616.1	0.2842	0.0858	0.3019
Pbr029468.1	ppa008049m	0.328	0.0784	0.239024	ppa008049m	PCP033602.1	0.3029	0.0785	0.259161
Pbr035630.1	ppa016926m	0.3075	0.1016	0.330407	ppa016926m	PCP033556.1	0.3289	0.1038	0.315597
Pbr022795.1	ppb011482m	0.3136	0.0626	0.199617	ppb011482m	PCP033350.1	0.3191	0.0623	0.195237
Pbr032331.1	ppa006639m	1.0259	0.6895	0.672093	ppa006639m	PCP033151.1	0.9898	0.8171	0.82552
Pbr006202.1	ppa019876m	1.0997	0.1713	0.15577	ppa019876m	PCP033127.1	1.3734	0.1728	0.125819
Pbr027357.1	ppa015031m	0.5732	0.148	0.2582	ppa015031m	PCP032849.1	0.593	0.148	0.249578
Pbr035062.1	ppa011547m	0.2685	0.0641	0.238734	ppa011547m	PCP032790.1	0.2508	0.0711	0.283493
Pbr005371.1	ppa023773m	0.2868	0.1206	0.420502	ppa023773m	PCP032633.1	0.2869	0.1166	0.406413
Pbr029928.1	ppa008246m	0.2825	0.0681	0.241062	ppa008246m	PCP032442.1	0.2767	0.0674	0.243585
Pbr027938.1	ppa018760m	0.3477	0.0975	0.280414	ppa018760m	PCP032229.1	0.3411	0.094	0.275579
Pbr025826.1	ppa013092m	0.4711	0.0759	0.161112	ppa013092m	PCP031941.1	0.4038	0.0839	0.207776
Pbr016155.1	ppa011813m	0.3579	0.1346	0.376083	ppa011813m	PCP031458.1	0.3687	0.1316	0.35693
Pbr000829.1	ppa008340m	0.2614	0.0465	0.177888	ppa008340m	PCP031242.1	0.2808	0.0479	0.170584
Pbr023369.1	ppa011409m	0.2923	0.1247	0.426616	ppa011409m	PCP031165.1	0.3026	0.1129	0.3731
Pbr026898.1	ppa007320m	0.315	0.1009	0.320317	ppa007320m	PCP031155.1	0.3047	0.102	0.334755
Pbr031267.1	ppa003930m	0.2608	0.0522	0.200153	ppa003930m	PCP029979.1	0.2742	0.0473	0.172502
Pbr008014.1	ppa026054m	0.3492	0.0728	0.208477	ppa026054m	PCP029818.1	0.481	0.1111	0.230977
Pbr033583.2	ppa023928m	2.8168	1.4975	0.531632	ppa023928m	PCP029495.1	3.3381	1.5936	0.477397
Pbr023632.1	ppa000317m	0.2869	0.0248	0.0864413	ppa000317m	PCP029349.1	0.3108	0.0292	0.0939511
Pbr011357.1	ppa021891m	0.2555	0.1081	0.423092	ppa021891m	PCP029311.1	0.2604	0.0992	0.380952
Pbr032701.1	ppa004322m	0.2971	0.1409	0.474251	ppa004322m	PCP029272.1	0.2158	0.0524	0.242817
Pbr005228.1	ppa012116m	0.3952	0.2701	0.683451	ppa012116m	PCP029231.1	0.3811	0.2619	0.687221
Pbr016181.1	ppa012098m	0.4968	0.0866	0.174316	ppa012098m	PCP029147.1	0.5469	0.1089	0.199122
Pbr025649.1	ppa011181m	0.2668	0.078	0.292354	ppa011181m	PCP028974.1	0.2855	0.0779	0.272855
Pbr036300.1	ppa000299m	0.2692	0.058	0.215453	ppa000299m	PCP028963.1	0.2742	0.0594	0.21663
Pbr013829.1	ppa008325m	0.2789	0.0164	0.0588024	ppa008325m	PCP028922.1	0.3371	0.0122	0.036191
Pbr010248.1	ppa016167m	0.367	0.0601	0.16376	ppa016167m	PCP028137.1	0.3351	0.0603	0.179946
Pbr024317.1	ppa011106m	0.5151	0.1248	0.242283	ppa011106m	PCP027988.1	0.4667	0.0978	0.209556
Pbr040057.1	ppa009612m	0.3304	0.0697	0.210956	ppa009612m	PCP027980.1	0.3183	0.0674	0.21175
Pbr037320.1	ppa011922m	0.5616	0.077	0.137108	ppa011922m	PCP027779.1	0.5497	0.0752	0.136802
Pbr010685.1	ppa010697m	0.5569	0.0621	0.11151	ppa010697m	PCP027609.1	0.5424	0.062	0.114307
Pbr042403.1	ppa022495m	0.8333	0.107	0.128405	ppa022495m	PCP027598.1	0.8321	0.0985	0.118375
Pbr036387.1	ppa004640m	0.2663	0.0874	0.328201	ppa004640m	PCP027525.1	0.2907	0.1118	0.384589
Pbr015628.1	ppa001043m	0.27	0.1655	0.612963	ppa001043m	PCP027518.1	0.2651	0.167	0.629951
Pbr020388.1	ppa005804m	0.284	0.0679	0.239085	ppa005804m	PCP027410.1	0.3013	0.0662	0.219715
Pbr028955.1	ppa023746m	0.4792	0.0812	0.169449	ppa023746m	PCP027393.1	0.467	0.0794	0.170021
Pbr025004.1	ppa018596m	1.3119	0.0902	0.0687552	ppa018596m	PCP026965.1	1.3119	0.0902	0.0687552
Pbr007243.1	ppa000133m	0.2275	0.0797	0.35033	ppa000133m	PCP026072.1	0.2262	0.0779	0.344385
Pbr001059.1	ppa018937m	0.6512	0.2507	0.384982	ppa018937m	PCP025572.1	0.853	0.6124	0.717937
Pbr010120.1	ppa024378m	0.5274	0.0875	0.165908	ppa024378m	PCP025457.1	0.5248	0.0867	0.165206
Pbr025514.1	ppa005265m	0.2763	0.0952	0.344553	ppa005265m	PCP025371.1	0.2525	0.0999	0.395644
Pbr028827.1	ppa013354m	0.6123	0.1836	0.299853	ppa013354m	PCP025315.1	0.6302	0.1709	0.271184
Pbr007757.1	ppa025306m	1.0667	0.3681	0.345083	ppa025306m	PCP025273.1	1.0335	0.3744	0.362264
Pbr006907.1	ppa016592m	0.2869	0.0967	0.337051	ppa016592m	PCP025269.1	0.2714	0.0759	0.279661
Pbr011789.1	ppa007522m	0.3095	0.1928	0.62294	ppa007522m	PCP025237.1	0.3143	0.2032	0.646516
Pbr037437.1	ppa001302m	0.3506	0.0606	0.172847	ppa001302m	PCP025227.1	0.3474	0.0545	0.15688
Pbr021221.1	ppa009480m	0.2836	0.0771	0.271862	ppa009480m	PCP025145.1	0.3675	0.1717	0.467211
Pbr019754.3	ppa008097m	0.5082	0.0914	0.17985	ppa008097m	PCP025123.1	0.4845	0.0887	0.183075
Pbr003582.1	ppa016713m	0.392	0.1306	0.333163	ppa016713m	PCP024960.1	0.3616	0.1304	0.360619
Pbr009700.2	ppa003616m	0.2878	0.0918	0.318972	ppa003616m	PCP024775.1	0.3132	0.1299	0.414751
Pbr015933.1	ppa021633m	0.2662	0.1083	0.406837	ppa021633m	PCP024315.1	0.2664	0.1098	0.412162
Pbr039047.1	ppa021795m	0.3619	0.152	0.420006	ppa021795m	PCP023830.1	0.4299	0.2191	0.509653
Pbr039271.1	ppa026500m	0.5297	0.148	0.279403	ppa026500m	PCP023817.1	0.536	0.1429	0.266604
Pbr010239.1	ppa024254m	0.3019	0.1022	0.338523	ppa024254m	PCP023747.1	0.3064	0.0978	0.319191
Pbr011836.1	ppa012823m	0.4855	0.0576	0.118641	ppa012823m	PCP023743.1	0.4845	0.059	0.121775
Pbr023771.1	ppa013312m	0.2117	0.0484	0.228625	ppa013312m	PCP023463.1	0.2127	0.0483	0.22708
Pbr014383.1	ppa006770m	0.2451	0.0511	0.208486	ppa006770m	PCP023370.1	0.2394	0.0565	0.236007
Pbr018475.1	ppa008427m	0.18	0.0831	0.461667	ppa008427m	PCP022740.1	0.1796	0.0846	0.471047
Pbr001041.1	ppa004499m	0.5161	0.1168	0.226313	ppa004499m	PCP022121.1	0.5053	0.1187	0.23491
Pbr041624.1	ppa022387m	0.5571	0.1679	0.301382	ppa022387m	PCP022098.1	0.5596	0.1658	0.296283
Pbr028230.1	ppb009349m	0.5778	0.2295	0.397196	ppb009349m	PCP022025.1	0.5639	0.2171	0.384997
Pbr016069.1	ppa001320m	0.2421	0.0647	0.267245	ppa001320m	PCP021957.1	0.2418	0.0649	0.268404
Pbr016002.1	ppa004494m	0.3019	0.087	0.288175	ppa004494m	PCP021948.1	0.2959	0.0756	0.255492
Pbr016007.1	ppa004047m	0.2269	0.0442	0.194799	ppa004047m	PCP021944.1	0.2268	0.0532	0.234568
Pbr030705.1	ppa017614m	0.5829	0.2921	0.501115	ppa017614m	PCP021748.1	0.548	0.2796	0.510219
Pbr023517.1	ppa023587m	0.2618	0.0982	0.375095	ppa023587m	PCP021677.1	0.2659	0.0933	0.350884
Pbr023518.1	ppa021151m	0.3201	0.1141	0.356451	ppa021151m	PCP021676.1	0.3066	0.117	0.381605
Pbr027961.1	ppa003222m	0.5612	0.1303	0.232181	ppa003222m	PCP021669.1	0.533	0.1388	0.260413
Pbr027960.1	ppa009323m	0.4258	0.084	0.197276	ppa009323m	PCP021668.1	0.4103	0.0839	0.204485
Pbr042245.1	ppa019578m	0.4163	0.0761	0.182801	ppa019578m	PCP021601.1	0.4085	0.075	0.183599
Pbr034289.1	ppa014878m	0.5261	0.1075	0.204334	ppa014878m	PCP021586.1	0.5166	0.1071	0.207317
Pbr010142.1	ppa016871m	0.4676	0.1631	0.348802	ppa016871m	PCP021555.1	0.4344	0.161	0.370626
Pbr021262.1	ppa023633m	0.2488	0.1297	0.521302	ppa023633m	PCP021549.1	0.27	0.1247	0.461852
Pbr040279.1	ppa012445m	0.3428	0.045	0.131272	ppa012445m	PCP021381.1	0.3783	0.0579	0.153053
Pbr006979.1	ppa001505m	0.2888	0.0413	0.143006	ppa001505m	PCP021279.1	0.2666	0.0446	0.167292
Pbr026742.1	ppa005219m	0.3116	0.0478	0.153402	ppa005219m	PCP021066.1	0.305	0.0457	0.149836
Pbr000300.1	ppa012753m	0.6489	0.3105	0.478502	ppa012753m	PCP020867.1	0.6562	0.2997	0.456721
Pbr001861.1	ppa008487m	0.3147	0.0713	0.226565	ppa008487m	PCP020399.1	0.313	0.0711	0.227157
Pbr026915.1	ppa015169m	0.4955	0.2396	0.483552	ppa015169m	PCP020099.1	0.5794	0.2172	0.374871
Pbr007191.1	ppa019254m	0.2424	0.0766	0.316007	ppa019254m	PCP020061.1	0.2499	0.0824	0.329732
Pbr010060.3	ppa003056m	0.3696	0.0516	0.13961	ppa003056m	PCP020052.1	0.3678	0.0551	0.14981
Pbr014751.1	ppa007146m	0.2026	0.0442	0.218164	ppa007146m	PCP019958.1	0.2257	0.0652	0.288879
Pbr022661.1	ppa012982m	0.2978	0.1533	0.514775	ppa012982m	PCP019861.1	0.2515	0.1243	0.494235
Pbr007162.1	ppa025967m	0.4564	0.1613	0.353418	ppa025967m	PCP019436.1	0.478	0.2051	0.429079
Pbr018394.1	ppa1027122m	0.5394	0.164	0.304042	ppa1027122m	PCP019411.1	0.5564	0.1656	0.297628
Pbr012934.1	ppa016998m	0.4139	0.159	0.384151	ppa016998m	PCP019360.1	0.393	0.1496	0.380662
Pbr034268.1	ppa012665m	0.4454	0.0483	0.108442	ppa012665m	PCP019305.1	0.4573	0.0484	0.105839
Pbr016499.1	ppa004802m	0.2862	0.0397	0.138714	ppa004802m	PCP018784.1	0.2895	0.0378	0.13057
Pbr023354.1	ppa007510m	0.347	0.0437	0.125937	ppa007510m	PCP018592.1	0.359	0.0463	0.128969
Pbr015826.1	ppa009696m	0.3054	0.1181	0.386706	ppa009696m	PCP018554.1	0.3214	0.0926	0.288114
Pbr015119.3	ppa008311m	0.2955	0.1732	0.586125	ppa008311m	PCP018457.1	0.3079	0.1712	0.556025
Pbr034791.1	ppa026420m	3.1614	0.6282	0.198709	ppa026420m	PCP018367.1	1.1414	0.7242	0.634484
Pbr030457.1	ppa017090m	0.3308	0.0362	0.109432	ppa017090m	PCP018309.1	0.3295	0.0375	0.113809
Pbr009881.1	ppa019042m	0.5563	0.2391	0.429804	ppa019042m	PCP018273.1	0.6346	0.2131	0.335802
Pbr002393.1	ppa012313m	0.2447	0.1225	0.500613	ppa012313m	PCP018118.1	0.2225	0.1255	0.564045
Pbr002383.2	ppa001364m	0.238	0.0255	0.107143	ppa001364m	PCP018109.1	0.2883	0.0217	0.0752688
Pbr002365.1	ppb009453m	0.5769	0.1458	0.25273	ppb009453m	PCP018097.1	0.5874	0.137	0.233231
Pbr039612.1	ppa013057m	0.3407	0.1342	0.393895	ppa013057m	PCP018087.1	0.3567	0.1194	0.334735
Pbr029114.2	ppa008416m	0.4437	0.2125	0.478927	ppa008416m	PCP018039.1	0.4765	0.2067	0.433788
Pbr007688.1	ppa008036m	0.2913	0.1033	0.354617	ppa008036m	PCP018017.1	0.2935	0.1026	0.349574
Pbr013865.3	ppa011577m	0.2668	0.0509	0.19078	ppa011577m	PCP017990.1	0.2467	0.0541	0.219295
Pbr038551.1	ppa006793m	0.2623	0.0734	0.279832	ppa006793m	PCP017440.1	0.2694	0.0753	0.27951
Pbr003175.1	ppa011442m	0.3711	0.0509	0.13716	ppa011442m	PCP017282.1	0.3751	0.0504	0.134364
Pbr034444.1	ppa026878m	0.27	0.0773	0.286296	ppa026878m	PCP017044.1	0.2604	0.0802	0.307988
Pbr000482.1	ppa026349m	1.2129	0.5751	0.474153	ppa026349m	PCP016953.1	0.9801	0.5895	0.601469
Pbr036168.1	ppa013719m	1.1637	0.3201	0.275071	ppa013719m	PCP016921.1	1.5888	0.2911	0.18322
Pbr011292.1	ppa000832m	0.2743	0.029	0.105724	ppa000832m	PCP016599.1	0.2689	0.0295	0.109706
Pbr032274.1	ppa001067m	0.2638	0.0733	0.277862	ppa001067m	PCP016575.1	0.2962	0.0816	0.27549
Pbr026486.1	ppa011919m	0.4842	0.0499	0.103057	ppa011919m	PCP016565.1	0.5145	0.0532	0.103401
Pbr030856.2	ppa004302m	0.2395	0.0724	0.302296	ppa004302m	PCP016407.1	0.2769	0.097	0.350307
Pbr030858.2	ppa006578m	0.4204	0.1489	0.354186	ppa006578m	PCP016405.1	0.4138	0.1425	0.344369
Pbr019899.1	ppa026691m	0.3487	0.087	0.249498	ppa026691m	PCP016170.1	0.3979	0.1152	0.28952
Pbr017194.1	ppa000963m	0.3219	0.0922	0.286424	ppa000963m	PCP015712.1	0.3254	0.0919	0.282422
Pbr003861.1	ppa005594m	0.3481	0.0892	0.256248	ppa005594m	PCP015582.1	0.3728	0.0838	0.224785
Pbr023760.1	ppa007672m	0.3293	0.0583	0.177042	ppa007672m	PCP015522.1	0.3269	0.0565	0.172836
Pbr005375.1	ppa003938m	0.2607	0.1013	0.388569	ppa003938m	PCP015397.1	0.2446	0.1025	0.419052
Pbr035266.1	ppa013996m	0.4031	0.2258	0.560159	ppa013996m	PCP015214.1	2.0223	0.6082	0.300747
Pbr007419.1	ppa022985m	0.2711	0.0695	0.256363	ppa022985m	PCP015073.1	0.2713	0.0771	0.284187
Pbr041904.1	ppa004792m	0.2807	0.0532	0.189526	ppa004792m	PCP015054.1	0.2821	0.0522	0.185041
Pbr041898.1	ppa006632m	0.3142	0.0925	0.294398	ppa006632m	PCP015048.1	0.3034	0.0912	0.300593
Pbr031579.1	ppa013771m	0.1519	0.0439	0.289006	ppa013771m	PCP014797.1	0.1358	0.044	0.324006
Pbr027663.1	ppa004583m	0.4422	0.0642	0.145183	ppa004583m	PCP014101.1	0.4482	0.0638	0.142347
Pbr023583.3	ppa012924m	0.3127	0.2362	0.755357	ppa012924m	PCP013873.1	0.3366	0.2298	0.682709
Pbr019191.1	ppa013123m	1.6193	0.3741	0.231026	ppa013123m	PCP013633.1	1.2981	0.3788	0.291811
Pbr009219.1	ppa021688m	0.5083	0.0737	0.144993	ppa021688m	PCP013617.1	0.5163	0.0759	0.147008
Pbr017557.1	ppa023224m	0.3543	0.1364	0.384984	ppa023224m	PCP013368.1	0.331	0.1462	0.441692
Pbr029016.1	ppa018528m	0.4188	0.1736	0.414518	ppa018528m	PCP013248.1	0.3896	0.1642	0.421458
Pbr015559.1	ppa023747m	0.302	0.0419	0.138742	ppa023747m	PCP013116.1	0.2982	0.0385	0.129108
Pbr034819.1	ppa003311m	0.2576	0.0829	0.321817	ppa003311m	PCP013019.1	0.2683	0.0829	0.308982
Pbr003482.1	ppa013237m	0.3982	0.1044	0.26218	ppa013237m	PCP012741.1	0.4161	0.1047	0.251622
Pbr019216.2	ppa008629m	0.3676	0.0879	0.239119	ppa008629m	PCP012440.1	0.357	0.089	0.2493
Pbr017221.1	ppa012640m	0.3733	0.1384	0.370747	ppa012640m	PCP012422.1	0.4351	0.1435	0.329809
Pbr004986.1	ppa026732m	0.3527	0.0467	0.132407	ppa026732m	PCP012216.1	0.3416	0.0479	0.140222
Pbr030342.2	ppa003568m	0.258	0.0515	0.199612	ppa003568m	PCP011770.1	0.2432	0.0544	0.223684
Pbr032835.2	ppa005400m	0.3375	0.1095	0.324444	ppa005400m	PCP011527.1	0.3171	0.0861	0.271523
Pbr032837.3	ppb019012m	0.4628	0.1204	0.260156	ppb019012m	PCP011525.1	0.4574	0.1128	0.246611
Pbr018597.2	ppa010837m	0.2976	0.0423	0.142137	ppa010837m	PCP011486.1	0.2697	0.0447	0.16574
Pbr003244.1	ppa017265m	0.5115	0.1958	0.382796	ppa017265m	PCP010942.1	0.5685	0.1988	0.349692
Pbr002535.1	ppa011091m	0.4246	0.063	0.148375	ppa011091m	PCP010647.1	0.4137	0.0626	0.151317
Pbr030469.1	ppa023162m	0.4275	0.1303	0.304795	ppa023162m	PCP010521.1	0.4337	0.1502	0.346322
Pbr015226.1	ppa018040m	0.5189	0.2255	0.434573	ppa018040m	PCP010339.1	0.5289	0.2155	0.407449
Pbr022988.1	ppa010167m	0.4044	0.0733	0.181256	ppa010167m	PCP010309.1	0.4034	0.0732	0.181458
Pbr018461.1	ppa006480m	0.4354	0.1043	0.23955	ppa006480m	PCP010137.1	0.3708	0.0699	0.188511
Pbr012644.1	ppa004975m	0.3098	0.0756	0.244028	ppa004975m	PCP009921.1	0.2945	0.0821	0.278778
Pbr020362.1	ppa009371m	0.2456	0.065	0.264658	ppa009371m	PCP009872.1	0.2383	0.0611	0.256399
Pbr013351.1	ppa006638m	0.2699	0.066	0.244535	ppa006638m	PCP009749.1	0.2749	0.0606	0.220444
Pbr015143.1	ppa007739m	0.4598	0.0297	0.0645933	ppa007739m	PCP009370.1	0.4333	0.0293	0.0676206
Pbr013116.1	ppa022175m	0.4463	0.0798	0.178803	ppa022175m	PCP009348.1	0.45	0.0797	0.177111
Pbr034165.1	ppa011961m	1.0519	0.0965	0.0917388	ppa011961m	PCP009301.1	1.0572	0.096	0.0908059
Pbr022410.1	ppa005362m	0.3536	0.0588	0.16629	ppa005362m	PCP009246.1	0.366	0.06	0.163934
Pbr019509.1	ppa023343m	0.2249	0.035	0.155625	ppa023343m	PCP009231.1	0.2316	0.0363	0.156736
Pbr019511.3	ppa019610m	0.4705	0.1816	0.385972	ppa019610m	PCP009229.1	0.4813	0.1908	0.396426
Pbr042749.1	ppa011541m	0.1995	0.0798	0.4	ppa011541m	PCP009228.1	0.2073	0.0799	0.385432
Pbr024584.1	ppa002907m	0.247	0.0703	0.284615	ppa002907m	PCP009148.1	0.2483	0.0725	0.291986
Pbr030362.1	ppa005516m	0.2943	0.0893	0.303432	ppa005516m	PCP009109.1	0.3028	0.0899	0.296896
Pbr014881.1	ppa019647m	0.3244	0.1116	0.34402	ppa019647m	PCP009054.1	0.3038	0.0939	0.309085
Pbr036898.1	ppa006238m	0.4675	0.0475	0.101604	ppa006238m	PCP008988.1	0.4932	0.0454	0.0920519
Pbr037347.1	ppa006321m	0.2827	0.0911	0.32225	ppa006321m	PCP008761.1	0.3504	0.1106	0.315639
Pbr037352.1	ppa000465m	0.2694	0.0567	0.210468	ppa000465m	PCP008757.1	0.264	0.0558	0.211364
Pbr027635.1	ppa022826m	0.7929	0.1535	0.193593	ppa022826m	PCP008666.1	0.7285	0.1462	0.200686
Pbr020542.1	ppa009394m	0.33	0.0838	0.253939	ppa009394m	PCP008623.1	0.32	0.0644	0.20125
Pbr036214.1	ppa001562m	0.2685	0.0683	0.254376	ppa001562m	PCP008578.1	0.2779	0.0671	0.241454
Pbr033488.1	ppa009015m	0.3229	0.0562	0.174048	ppa009015m	PCP008464.1	0.2989	0.0591	0.197725
Pbr033480.1	ppa011440m	0.1898	0.0799	0.420969	ppa011440m	PCP008460.1	0.2223	0.0777	0.349528
Pbr024775.1	ppa021697m	0.2702	0.0943	0.349001	ppa021697m	PCP008191.1	0.2946	0.1137	0.385947
Pbr019408.1	ppa013384m	0.2786	0.0883	0.316942	ppa013384m	PCP007881.1	0.2343	0.0953	0.406743
Pbr011902.1	ppa014258m	0.198	0.069	0.348485	ppa014258m	PCP007703.1	0.1986	0.0689	0.346928
Pbr013959.1	ppa013167m	0.4948	0.1663	0.336095	ppa013167m	PCP007697.1	0.4398	0.1599	0.363574
Pbr009678.1	ppa006005m	0.2411	0.128	0.5309	ppa006005m	PCP007515.1	0.22	0.1299	0.590455
Pbr015094.1	ppa007886m	0.3394	0.1285	0.378609	ppa007886m	PCP007305.1	0.3455	0.1252	0.362373
Pbr015083.2	ppa012034m	0.407	0.1675	0.411548	ppa012034m	PCP007298.1	0.2736	0.0699	0.255482
Pbr021975.1	ppa000066m	0.2786	0.0759	0.272434	ppa000066m	PCP007247.1	0.2824	0.0744	0.263456
Pbr029863.1	ppa007133m	0.1789	0.0932	0.520961	ppa007133m	PCP007210.1	0.1774	0.0923	0.520293
Pbr001712.1	ppa022089m	0.4613	0.1238	0.268372	ppa022089m	PCP007170.1	0.4261	0.1228	0.288195
Pbr032569.1	ppa023978m	0.3734	0.1846	0.494376	ppa023978m	PCP006842.1	0.3381	0.19	0.561964
Pbr003735.1	ppa008276m	0.3397	0.0725	0.213424	ppa008276m	PCP006190.1	0.3128	0.0559	0.178708
Pbr009075.1	ppa003766m	0.3746	0.0368	0.0982381	ppa003766m	PCP006041.1	0.385	0.0386	0.10026
Pbr029534.1	ppa024678m	0.4532	0.2647	0.584069	ppa024678m	PCP005978.1	0.4077	0.2817	0.690949
Pbr028701.1	ppa007074m	0.1997	0.0676	0.338508	ppa007074m	PCP005752.1	0.1936	0.07	0.36157
Pbr015995.1	ppa017865m	0.3216	0.0704	0.218905	ppa017865m	PCP005718.1	0.3576	0.0975	0.272651
Pbr013852.1	ppa008727m	0.3554	0.1516	0.426562	ppa008727m	PCP005519.1	0.3456	0.1586	0.458912
Pbr013851.1	ppa010995m	0.301	0.0846	0.281063	ppa010995m	PCP005518.1	0.3141	0.0656	0.208851
Pbr017342.1	ppa023858m	0.5503	0.2595	0.471561	ppa023858m	PCP005174.1	0.5146	0.2682	0.521182
Pbr017374.1	ppa025382m	0.3976	0.1402	0.352616	ppa025382m	PCP005148.1	0.4154	0.1359	0.327155
Pbr024379.1	ppa012598m	0.3413	0.0812	0.237914	ppa012598m	PCP004810.1	0.2581	0.0483	0.187137
Pbr003216.1	ppa017491m	1.7313	0.7255	0.419049	ppa017491m	PCP004718.1	2.0547	0.6949	0.3382
Pbr004467.1	ppa016004m	0.323	0.0961	0.297523	ppa016004m	PCP004597.1	0.325	0.1181	0.363385
Pbr003506.1	ppa006882m	0.4026	0.0715	0.177596	ppa006882m	PCP004407.1	0.4092	0.0698	0.170577
Pbr032590.1	ppa017361m	0.3714	0.2183	0.587776	ppa017361m	PCP004247.1	0.3545	0.2197	0.619746
Pbr030941.1	ppa012985m	0.3002	0.1359	0.452698	ppa012985m	PCP004113.1	0.3188	0.1356	0.425345
Pbr019320.1	ppa016470m	0.3099	0.1434	0.46273	ppa016470m	PCP004035.1	0.3041	0.1371	0.450839
Pbr006779.1	ppa023572m	0.5287	0.2043	0.38642	ppa023572m	PCP003871.1	0.4364	0.1956	0.448213
Pbr016033.1	ppa022895m	0.2571	0.2416	0.939712	ppa022895m	PCP003520.1	0.3446	0.2121	0.615496
Pbr027016.1	ppa015295m	0.2881	0.1898	0.658799	ppa015295m	PCP003501.1	0.3181	0.1822	0.572776
Pbr039169.1	ppa015650m	0.3588	0.0766	0.213489	ppa015650m	PCP003276.1	0.3205	0.0716	0.223401
Pbr030544.1	ppa005764m	0.4873	0.3534	0.725221	ppa005764m	PCP003035.1	0.4757	0.3529	0.741854
Pbr015229.3	ppa026527m	0.691	0.1693	0.245007	ppa026527m	PCP002952.1	0.6822	0.1697	0.248754
Pbr028611.1	ppa022994m	0.3022	0.1403	0.464262	ppa022994m	PCP002869.1	0.4109	0.2424	0.589925
Pbr034976.1	ppa024571m	0.4361	0.1838	0.421463	ppa024571m	PCP002862.1	0.4158	0.1698	0.408369
Pbr022532.1	ppa000620m	0.2647	0.0941	0.355497	ppa000620m	PCP002522.1	0.2665	0.0913	0.342589
Pbr040753.1	ppa025823m	0.3341	0.1105	0.330739	ppa025823m	PCP002503.1	0.3327	0.1068	0.32101
Pbr023802.1	ppa010708m	0.3782	0.1212	0.320465	ppa010708m	PCP002308.1	0.2223	0.0797	0.358525
Pbr040716.4	ppa009016m	0.3352	0.0662	0.197494	ppa009016m	PCP002172.1	0.35	0.0646	0.184571
Pbr000851.1	ppa011823m	0.4157	0.0946	0.227568	ppa011823m	PCP002088.1	0.4008	0.0943	0.235279
Pbr026850.1	ppa017961m	0.2601	0.0249	0.0957324	ppa017961m	PCP001934.1	0.3393	0.0619	0.182434
Pbr000593.1	ppa010422m	0.2914	0.0654	0.224434	ppa010422m	PCP001750.1	0.3	0.0656	0.218667
Pbr015168.1	ppa010829m	0.7287	0.0586	0.0804172	ppa010829m	PCP001527.1	0.7338	0.0584	0.0795857
Pbr015886.1	ppa009118m	0.3483	0.0763	0.219064	ppa009118m	PCP001443.1	0.3608	0.0697	0.193182
Pbr037619.1	ppa010424m	0.3367	0.0919	0.272943	ppa010424m	PCP001416.1	0.3254	0.0962	0.295636
Pbr029050.1	ppa018713m	0.5012	0.2979	0.594374	ppa018713m	PCP001252.1	0.6911	0.307	0.444219
Pbr008786.1	ppa008357m	0.4158	0.1626	0.391053	ppa008357m	PCP000835.1	0.4118	0.1278	0.310345
Pbr029783.2	ppa015746m	0.2973	0.0976	0.328288	ppa015746m	PCP000804.1	0.2972	0.1087	0.365747
Pbr025824.1	ppa005166m	0.3577	0.1297	0.362594	ppa005166m	PCP000755.1	0.3441	0.1308	0.380122
Pbr033362.1	ppa018778m	0.4394	0.066	0.150205	ppa018778m	PCP000686.1	0.4528	0.0646	0.142668
Pbr036618.1	ppa001972m	0.2641	0.0765	0.289663	ppa001972m	PCP000663.1	0.2563	0.0814	0.317597
Pbr027257.1	ppa006180m	0.3979	0.1446	0.363408	ppa006180m	PCP000569.1	0.4497	0.1468	0.32644
Pbr013585.1	ppa002468m	0.3038	0.0488	0.160632	ppa002468m	PCP000464.1	0.3032	0.0481	0.158641
Pbr028558.1	ppa001825m	0.2453	0.1333	0.543416	ppa001825m	PCP000239.1	0.2298	0.1293	0.562663
Pbr016277.1	ppa010694m	0.2744	0.0744	0.271137	ppa010694m	PCP000119.1	0.4642	0.1949	0.419862
Pbr016306.1	ppa006870m	0.238	0.1069	0.44916	ppa006870m	PCP000099.1	0.2489	0.1016	0.408196
Pbr016307.1	ppa019223m	0.3886	0.1392	0.358209	ppa019223m	PCP000098.1	0.3119	0.1014	0.325104

## Sheet: Table S8
Table S8. Comparisons of inter-specific sequence divergences of orthologous LTR-RTs and single genes retained in
15 1-Mb syntenic regions of P. bretschneideri and P. communis genomes
1-Mb	Chromosome	Orthologous	Inter-specific sequence	Orthologous single genes		Inter-specific sequence
syntenic region (No.)		LTR-RT	divergence of orthologous LTR-RT (K)	P. bretschneideri	P. communis	divergence of orthologous genes (Ks)
1	Chr1	Pbr29_IT41	0.0386225	Pbr010704.1	PCP011617.1	0.0413
				Pbr010685.1	PCP027609.1	0.0132
				Pbr022078.1	PCP003931.1	0.016
				Pbr022084.1	PCP032296.1	0.0104
				Pbr022089.1	PCP035996.1	0.0332
				Pbr009364.1	PCP026311.1	0.0078
2	Chr3	Pbr46_IT37	0.0560427	Pbr012934.1	PCP019360.1	0.0692
				Pbr012936.1	PCP019361.1	0.0365
				Pbr026742.1	PCP021066.1	0.011
3	Chr3	Pbr89_IT22	0.0415482	Pbr017189.1	PCP036348.1	0.0411
				Pbr017194.1	PCP015712.1	0.0125
				Pbr027638.1	PCP033488.1	0.0101
4	Chr3	Pbr29_IT57	0.0410056	Pbr003030.1	PCP015880.1	0.0166
				Pbr003022.1	PCP042035.1	0.0272
5	Chr4	Pbr115_IT4	0.0512113	Pbr020971.1	PCP035913.1	0.0116
				Pbr020947.1	PCP017308.1	0.0254
6	Chr5	Pbr46_IT52	0.0206427	Pbr025771.1	PCP028275.1	0
				Pbr035630.1	PCP033556.1	0.0234
7	Chr8	Pbr46_IT66	0.0163309	Pbr021273.1	PCP026658.1	0.0131
		Pbr29_IT80	0.0361654	Pbr021266.1	PCP035942.1	0.0253
		Pbr89_IT29	0.0223856	Pbr029783.2	PCP000804.1	0.0049
8	Chr9	Pbr49_IT62	0.0548159	Pbr041263.1	PCP029951.1	0.0123
9	Chr12	Pbr49_IT84	0.024559	Pbr023632.1	PCP029349.1	0.0143
				Pbr023650.1	PCP029361.1	0.014
10	Chr13	Pbr29_IT112	0.0470611	Pbr015006.1	PCP037442.1	0.0128
				Pbr011962.1	PCP003047.1	0.0098
11	Chr13	Pbr49_IT92	0.0318287	Pbr003582.1	PCP024960.1	0.0164
12	Chr13	Pbr29_IT116	0.0408526	Pbr034807.1	PCP043826.1	0.0275
				Pbr034819.1	PCP013019.1	0.0163
				Pbr034877.1	PCP020465.1	0.0102
13	Chr14	Pbr89_IT39	0.0292674	Pbr010312.1	PCP001719.1	0.012
14	Chr15	Pbr29_IT125	0.0564956	Pbr017221.1	PCP012422.1	0.0435
				Pbr017235.1	PCP033045.1	0.0299
15	Chr15	Pbr46_IT94	0.0397897	Pbr008169.1	PCP016537.1	0.0093
				Pbr008170.1	PCP016536.1	0.0167
	Average		0.0381544			0.0199441
